# Supplementary material for: CD301 and LSECtin glycan-binding receptors of innate immune cells serve as prognostic markers and potential predictors of immune response in breast cancer subtypes
Source: Glycobiology. 2024 Jan 11;34(3):cwae003. doi: 10.1093/glycob/cwae003 (PMC10987291; doi:10.1093/glycob/cwae003)
Supplement: Supplementary_Table_I_cwae003 [file supplementary_table_i_cwae003.xlsx]

## Sheet: Test TMA1-diverse human tissues
	STable 1: Composition and results of test-TMAs staining
	Composition of Test TMA 1 and evaluation of the test staining
	T= tumor tissue
	N=normal tissue
	++	positive
	+	scattered positive
	o	inconclusive
	-	negative
	na	not evaluable
		2				3				4				5					6				7				8				9					10				11				12				13
	A	Pancreas (T)				Pancreas (N)				Ovary (T)				Ovary (N)					Colon (T)				Colon (N)				Lung (T)				Lung (N)					Endometrium (T)				Liver (T)				Liver (N)				Ovary (T)
	B	Lung (T)				Lung (N)				Liver (N)				Glioblast. (T)					Endometrium (T)				Liver (T)				Liver (N)				Ovary (T)					Colon (T)				Colon (N)				Lung (T)				Lung (N)
	C	Endometrium (T)				Ovary (T)				Colon (T)				Colon (N)					Lung (T)				Lung (N)				Pancreas (T)				Pancreas (N)					Glioblast. (T)				Ovary (T)				Ovary (N)				Endometrium (T)
	D	Liver (T)				Liver (N)				Endometrium (T)				Lung (N)					Ovary (T)				Colon (T)				Colon (N)				Endometrium (T)					Lung (T)				Lung (N)				Pancreas (T)				Pancreas (T)
	E	Ovary (T)				Ovary (N)				Pancreas (T)				Pancreas (N)					Glioblast. (T)				Liver (N)				Lung (T)				Lung (N)					Ovary (T)				Glioblast. (T)				Colon (T)				Colon (N)
	F	Lung (T)				Lung (N)				Liver (T)				Liver (N)					Endometrium (T)				Ovary (T)				Colon (T)				Colon (N)					Liver (T)				Liver (N)				Ovary (T)				Pancreas (N)
	G	Endometrium (T)				Colon (T)				Colon (N)				Ovary (T)					Pancreas (T)				Pancreas (N)				Liver (N)				Ovary (T)					Colon (N)				Lung (T)				Lung (N)				Liver (N)
	H	Colon (T)				Liver (N)				Acoustic neuroma (T)				Endometrium (T)					Lung (T)				Lung (N)				Ovary (T)				Endometrium (T)					Pancreas (N)				Pancreas (T)				Endometrium (T)				Ovary (T)
	Evaluation of test staining
		2				3				4				5					6				7				8				9					10				11				12				13
	A	-	-	na	+	+	-	+	+	-	-	na	-	o	-	na	-		++	o	++	o	+	-	-	o	+	-	+	+	-	-	-	+		+	-	++	+	+	-	++	-	+	-	+	-	-	-
	B	+	-	+	-	+	-	-	-	-	-	+	-	-	-	-	-		-	-	+	+	-	-	-	-	-	-	++	-	+	-	+	+		++	o	++	++	-	-	na	na	++	+	++	+	-	-
	C	-	-	++	+	+	-	na	+	o	-	+	++	++	-	+	+		++	-	+	+	+	-	+	-	-	-	na	+	na	na	na	na		++	-	+	-	-	-	+	+	+	-	-	-	o	-
	D	+	-	+	-	-	-	+	-	-	-	+	+	+	-	-	+		-	-	na	na	na	na	na	na	+	-	-	-	-	-	+	+		+	-	-	-	na	na	na	na	+	-	o	-	+	-
	E	na	na	na	na	+	-	-	-	++	-	-	-	+	-	-	+		++	-	-	-	+	-	+	+	++	-	+	+	-	-	-	-		++	-	+	++	+	-	-	-	+	-	++	+	++	-
	F	+	-	o	o	+	-	-	-	na	-	+	-	+	+	++	-		+	+	na	o	na	-	+	++	-	-	+	-	+	-	+	++		++	o	+	+	++	+	++	-	+	-	o	+	o	-
	G	na	-	+	+	++	-	++	+	++	-	+	-	-	-	-	+		-	-	na	++	+	-	++	++	o	o	+	-	+	-	+	+		+	-	+	+	+	-	na	-	-	-	-	-	+	-
	H	-	-	-	-	+	-	+	-	na	-	na	na	o	-	-	-		++	-	+	-	+	-	-	-	+	-	-	++	-	-	na	++		na	na	na	na	+	-	++	++	+	-	+	++	-	-
		LSECtin	DCSIGN R	Langerin	CD 301	LSECtin	DCSIGN R	Langerin	CD 301	LSECtin	DCSIGN R	Langerin	CD 301	LSECtin	DCSIGN R	Langerin	CD 301		LSECtin	DCSIGN R	Langerin	CD 301	LSECtin	DCSIGN R	Langerin	CD 301	LSECtin	DCSIGN R	Langerin	CD 301	LSECtin	DCSIGN R	Langerin	CD 301		LSECtin	DCSIGN R	Langerin	CD 301	LSECtin	DCSIGN R	Langerin	CD 301	LSECtin	DCSIGN R	Langerin	CD 301	LSECtin	DCSIGN R
[truncated: 2 more columns]

## Sheet: Test TMA2-diverse human tissues
	Composition of Test TMA 2 and evaluation of the test staining
	T= tumor tissue
	N=normal tissue
	++	positive
	+	scattered positive
	o	inconclusive
	-	negative
	na	not evaluable
		2				3				4				5					6				7				8				9					10				11				12				13
	A	Colon (T)				Colon (T)				Lung (T)				Lung (T)					Pancreas (T)				Pancreas (T)				Pancreas (T)				Ovary (T)					Ovary (T)				Ovary (T)				Ovary (T)				Ovary (T)
	B	Lung (N)				Lung (N)				Ovary (T)				Ovary (T)					Ovary (T)				Colon (T)				Colon (T)				Colon (T)					Lung (T)				Lung (T)				Lung (T)				Pancreas (T)
	C	Pancreas (T)				Pancreas (T)				Pancreas (T)				Colon (N)					Colon (N)				Colon (N)				Lung (T)				Lung (T)					Lung (T)				Pancreas (T)				Pancreas (T)				Pancreas (T)
	D	Ovary (T)				Ovary (T)				Pancreas (T)				Pancreas (T)					Lung (T)				Ovary (T)				Ovary (T)				Ovary (T)					Endometrium (T)				Colon (T)				Colon (T)				Colon (T)
	E	Pancreas (T)				Pancreas (T)				Colon (T)				Colon (T)					Lung (T)				Lung (T)				Endometrium (T)				Endometrium (T)					Lung (T)				Lung (T)				Lung (T)				Pancreas (T)
	F	Lung (T)				Lung (T)				Ovary (T)				Ovary (T)					Pancreas (T)				Pancreas (T)				Pancreas (T)				Pancreas (T)					Ovary (T)				Ovary (T)				Endometrium (T)				Endometrium (T)
	G	Ovary (T)				Ovary (T)				Endometrium (T)				Endometrium (T)					Colon (T)				Colon (T)				Colon (T)				Lung (T)					Endometrium (T)				Endometrium (T)				Pancreas (T)				Pancreas (T)
	H	Pancreas (T)				Pancreas (T)				Pancreas (T)				Pancreas (T)					Ovary (T)				Ovary (T)				Ovary (T)				Pancreas (N)					Pancreas (N)				Pancreas (N)				Colon (T)				Colon (T)
	Evaluation of test staining
		2				3				4				5					6				7				8				9					10				11				12				13
	A	++	-	+	-	++	-	+	-	++	-	o	-	+	-	+	+		+	-	++	++	+	-	o	+	+	-	++	++	+	-	o	++		-	-	-	+	+	-	-	++	o	-	-	++	o	-
	B	-	-	-	-	-	-	-	-	++	-	++	++	++	-	++	++		++	-	++	++	+	-	++	-	++	-	++	-	+	o	++	+		++	-	o	-	++	+	++	+	++	-	++	-	na	na
	C	-	-	-	+	++	-	-	+	++	-	-	o	na	na	na	na		na	na	na	na	++	-	-	++	++	na	na	na	++	-	-	+		++	-	+	+	-	-	-	na	-	-	-	-	+	-
	D	+	-	-	+	+	-	-	+	-	-	-	-	-	-	-	-		++	+	-	na	o	-	+	++	-	-	+	+	-	-	+	+		+	-	++	++	+	-	++	+	++	+	++	++	+	-
	E	-	-	na	na	+	-	na	na	+	-	-	na	+	-	na	na		+	-	+	-	o	-	++	na	o	-	++	na	+	-	++	+		+	-	o	-	-	-	-	-	++	-	na	o	+	-
	F	++	-	++	-	++	-	-	-	na	na	na	na	-	-	+	-		+	-	+	++	-	-	+	++	+	-	-	-	na	na	na	na		+	-	-	-	++	-	-	+	na	na	na	na	-	-
	G	-	-	o	-	-	-	+	-	o	-	-	+	+	-	+	-		++	-	++	-	++	+	++	+	+	-	+	-	++	-	o	-		-	-	++	-	-	-	++	na	+	-	na	-	o	-
	H	+	-	-	+	+	-	+	++	o	-	+	+	++	-	-	-		na	na	na	na	na	na	na	na	++	-	++	++	++	-	+	++		++	-	+	++	na	na	na	na	+	-	+	+	+	-
		LSECtin	DCSIGN R	Langerin	CD 301	LSECtin	DCSIGN R	Langerin	CD 301	LSECtin	DCSIGN R	Langerin	CD 301	LSECtin	DCSIGN R	Langerin	CD 301		LSECtin	DCSIGN R	Langerin	CD 301	LSECtin	DCSIGN R	Langerin	CD 301	LSECtin	DCSIGN R	Langerin	CD 301	LSECtin	DCSIGN R	Langerin	CD 301		LSECtin	DCSIGN R	Langerin	CD 301	LSECtin	DCSIGN R	Langerin	CD 301	LSECtin	DCSIGN R	Langerin	CD 301	LSECtin	DCSIGN R
[truncated: 6 more columns]

## Sheet: TestTMA2-diverse breast tissues
	Composition of Test TMA 3 and evaluation of the test staining
	T= tumor tissue
	N=normal tissue
	++	positive
	+	scattered positive
	o	inconclusive
	-	negative
	na	not evaluable
		2				3				4				5					6				7				8				9					10				11				12				13
	A	breast (T)				breast (N)				breast (T)				fibroadenoma					breast (T)				breast (N)				breast (T)				breast (N)					breast (T)				breast (N)				fibroadenoma				papilloma
	B	breast (T)				papilloma				breast (T)				mastopathy					fibroadenoma				papilloma				breast (T)				breast (N)					breast (T)				breast (N)				breast (T)				breast (N)
	C	breast (T)				breast (N)				breast (T)				breast (N)					breast (T)				breast (N)				mastopathy				fibroadenoma					mastopathy				fibroadenoma				breast (T)				breast (N)
	D	breast (N)				fibroadenoma				papilloma				mastopathy					breast (T)				papilloma				breast (T)				mastopathy					breast (T)				breast (N)				breast (T)				papilloma
	E	breast (T)				breast (N)				breast (T)				breast (N)					breast (T)				fibroadenoma				breast (T)				breast (N)					breast (T)				breast (N)				mastopathy				fibroadenoma
	F	mastopathy				fibroadenoma				breast (T)				breast (N)					breast (T)				breast (N)				breast (T)				mastopathy					breast (T)				breast (N)				breast (T)				breast (N)
	G	breast (T)				breast (N)				breast (T)				breast (N)					breast (T)				breast (N)				fibroadenoma				papilloma					breast (T)				papilloma				breast (T)				breast (N)
	H	papilloma				fibroadenoma				breast (T)				breast (N)					breast (T)				breast (N)				breast (T)				breast (N)					breast (T)				breast (N)				breast (T)				mastopathy
	Evaluation of test staining
		2				3				4				5					6				7				8				9					10				11				12				13
	A	o	-	-	-	-	-	-	-	-	-	o	+	o	-	-	-		+	+	-	+	-	-	-	-	-	-	+	+	-	-	-	-		-	-	-	+	+	-	-	-	-	-	-	-	-	-
	B	-	-	+	+	-	-	-	-	-	o	+	-	-	-	-	-		-	-	-	-	+	-	-	-	+	-	+	o	-	-	-	-		+	-	-	+	-	-	-	-	-	-	-	+	-	-
	C	-	-	+	-	-	-	-	-	-	-	+	+	+	-	-	-		+	-	+	+	-	-	-	-	-	-	-	-	+	-	-	-		na	na	-	-	-	-	-	-	+	-	+	+	-	-
	D	-	-	-	-	-	na	-	-	na	-	na	na	na	na	-	-		+	-	+	+	o	-	-	-	na	na	na	na	o	-	-	-		+	-	+	-	-	-	-	-	+	-	+	-	+	-
	E	+	-	+	-	+	-	-	-	-	-	o	-	o	-	-	-		-	-	-	+	+	-	+	+	+	-	o	-	-	-	+	-		+	+	+	+	+	-	-	+	-	na	-	o	+	-
	F	-	-	-	-	+	-	-	-	+	-	+	+	+	-	-	-		+	-	+	-	+	-	-	-	+	-	-	-	-	-	-	-		+	-	+	-	+	-	o	-	-	+	+	+	-	-
	G	-	-	-	-	-	-	-	-	-	-	-	o	-	-	-	-		+	-	+	-	+	-	-	-	+	-	-	-	o	-	-	-		+	-	-	-	+	-	o	+	-	-	+	-	o	na
	H	-	+	+	+	+	-	+	-	+	-	-	-	+	-	-	+		+	+	+	+	+	-	-	-	+	+	+	+	+	-	-	-		+	+	+	-	-	-	na	-	-	-	-	+	+	-
		LSECtin	DCSIGN R	Langerin	CD 301	LSECtin	DCSIGN R	Langerin	CD 301	LSECtin	DCSIGN R	Langerin	CD 301	LSECtin	DCSIGN R	Langerin	CD 301		LSECtin	DCSIGN R	Langerin	CD 301	LSECtin	DCSIGN R	Langerin	CD 301	LSECtin	DCSIGN R	Langerin	CD 301	LSECtin	DCSIGN R	Langerin	CD 301		LSECtin	DCSIGN R	Langerin	CD 301	LSECtin	DCSIGN R	Langerin	CD 301	LSECtin	DCSIGN R	Langerin	CD 301	LSECtin	DCSIGN R
[truncated: 2 more columns]
