# Supplementary material for: CD301 and LSECtin glycan-binding receptors of innate immune cells serve as prognostic markers and potential predictors of immune response in breast cancer subtypes
Source: Glycobiology. 2024 Jan 11;34(3):cwae003. doi: 10.1093/glycob/cwae003 (PMC10987291; doi:10.1093/glycob/cwae003)
Supplement: Supplementary_Table_II_cwae003 [file supplementary_table_ii_cwae003.xlsx]

## Sheet: TMA Characteristics
STable 2: Summary of the composition of breast cancer TMAs
TMA	Motto	Criteria	Number of spots	Number of samples	Number of events
1	G1-grayzone I	NST, ≤70 years, G1, pT1b, N0, ER+, Events ≥ 10%	103	100	13
2	G1-grayzone II	NST, ≤70 years, G1, pT1b, N0, ER+, Events ≥ 10%	103	100	15
3	G1-grayzone III	NST, ≤70 years, G1, pT1c, N0, ER+, Events ≥ 10%	103	100	14
4	G1-grayzone IV	NST, ≤70 years, G1, pT1c, N0, ER+, Events ≥ 10%	104	100	10
5	G2-grayzone I	NST, ≤70 years, G2, pT1b, N0, ER+, Events ≥ 10%	104	100	22
6	G2-grayzone II	NST, ≤70 years, G2, pT1c, N0, ER+, Events ≥ 10%	104	100	29
7	G2-grayzone III	NST, ≤70 years, G2, pT2, N0, ER+, Events ≥ 10%	104	100	18
8	G3-grayzone I	NST, ≤70 years, G3, pT2, N+, ER+, Events ≥ 10%	104	100	49
9	G3-grayzone II	NST, ≤70 years, G3, pT2, N+, ER+, Events ≥ 10%	79	75	27
10	TNBC I	NST, ≤70 years, ER/PR/HER2-, ≤pT2, G3, Events ≥ 10%	104	100	35
11	TNBC II	NST, ≤70 years, ER/PR/HER2-, Events ≥ 10%	104	100	38
12	TNBC III	NST, ≤70 years, ER/PR/HER2-, Events ≥ 10%	104	100	31
13	TNBC IV	NST, ≤70 years, ER/PR/HER2-, Events ≥ 10%	104	100	27
14	endo only I	NST, ≤70 years, G2, ≤pT2, ER+, Events ≥ 10%	104	100	27
15	endo only II	NST, ≤70 years, G2, ≤pT2, ER+, Events ≥ 10%	104	100	14
16	endo only III	NST, ≤70 years, G2, ≤pT2, ER+, Events ≥ 10%	103	100	15
17	mixed cohort I	≤70 years, ER+	65	61	19
18	mixed cohort II	≤70 years, ER+	60	56	27
19	mixed cohort III	≤70 years, ER+	54	50	24
20	mixed cohort IV	≤70 years, ER+	62	58	12
21	mixed cohort V	≤70 years, ER+	63	59	17
		endo only: only endocrine treatment
		NST: non-special Type
		ER/PR/HER2-: Triple-negative (TNBC)
		events: local recurrence, lymph node metastasis, distant metastasis or death
		Tumor size: pT1b=0.5-1cm; pT1c=1-2cm; pT2: 2-5cm
		Grading: G1 – well differentiated; G2 – moderately differentiated; G3 – poorly differentiated
		Nodal stage: N0 – no lymphnode affected; N+ – at least one affected lymphnode
