# Supplementary material for: CD301 and LSECtin glycan-binding receptors of innate immune cells serve as prognostic markers and potential predictors of immune response in breast cancer subtypes
Source: Glycobiology. 2024 Jan 11;34(3):cwae003. doi: 10.1093/glycob/cwae003 (PMC10987291; doi:10.1093/glycob/cwae003)
Supplement: Supplementary_Table_III_cwae003 [file supplementary_table_iii_cwae003.xlsx]

## Sheet: Staining frequencies (manual)
STable 3: Raw data of manual and IT-based evaluation including statistical analyses
Raw data of manual evaluation including statistical analyses
Detailed evaluation of tissue spots per TMA in %
	CD301	TMA01	TMA02	TMA03	TMA04	TMA05	TMA06	TMA07	TMA08	TMA09	TMA10	TMA11	TMA12	TMA13	TMA14	TMA15	TMA16	TMA17	TMA18	TMA19	TMA20	TMA21	TOTAL
	weakly positive	6	9	6	12	11	11	17	5	17.3333	13	4	4	7	10	8	9	4.91803	10.7143	26	8.62069	8.47458	9.90766
	positive	26	41	45	36	19	33	22	23	44	13	16	17	13	32	39	24	29.5082	32.1429	28	43.1034	45.7627	29.5961
	weakly positive + positive	32	50	51	48	30	44	39	28	61.3333	26	20	21	20	42	47	33	34.4262	42.8571	54	51.7241	54.2373	39.5037
	negative	36	30	42	24	40	38	48	29	38.6667	70	78	76	72	34	27	55	34.4262	35.7143	34	31.0345	33.8983	43.1781
	inconclusive	0	1	1	1	3	3	6	2	0	1	1	2	2	2	3	2	4.91803	3.57143	4	3.44828	3.38983	2.34893
	n.a.	32	19	6	27	27	15	7	41	0	3	1	1	6	22	23	10	26.2295	17.8571	8	13.7931	8.47458	14.9693
	LSECtin	TMA01	TMA02	TMA03	TMA04	TMA05	TMA06	TMA07	TMA08	TMA09	TMA10	TMA11	TMA12	TMA13	TMA14	TMA15	TMA16	TMA17	TMA18	TMA19	TMA20	TMA21	TOTAL
	weakly positive	5	2	5	0	6	6	4	17	4	18	16	10	10	4	8	2	3.27869	0	2	17.2414	1.69492	6.72452
	positive	2	1	1	2	6	6	5	12	17.3333	27	23	22	15	3	4	2	1.63934	5.35714	8	10.3448	5.08475	8.51235
	weakly positive + positive	7	3	6	2	12	12	9	29	21.3333	45	39	32	25	7	12	4	4.91803	5.35714	10	27.5862	6.77966	15.2369
	negative	83	68	75	48	60	70	45	46	70.6667	40	49	62	63	64	63	84	65.5738	71.4286	76	44.8276	74.5763	63.0035
	inconclusive	2	2	4	0	4	0	8	7	6.66667	5	1	4	3	2	1	6	3.27869	1.78571	4	1.72414	8.47458	3.56808
	n.a.	8	27	15	50	24	18	38	18	1.33333	10	11	2	9	27	24	6	26.2295	21.4286	10	25.8621	10.1695	18.1916
	Langerin	TMA01	TMA02	TMA03	TMA04	TMA05	TMA06	TMA07	TMA08	TMA09	TMA10	TMA11	TMA12	TMA13	TMA14	TMA15	TMA16	TMA17	TMA18	TMA19	TMA20	TMA21	TOTAL
	weakly positive	0	0	2	2	1	2	0	4	6.66667	3	4	4	2	0	7	1	1.63934	1.78571	0	5.17241	0	2.25067
	positive	1	1	0	0	0	1	3	2	1.33333	2	3	5	2	0	3	2	6.55738	3.57143	0	0	3.38983	1.89771
	weakly positive + positive	1	1	2	2	1	3	3	6	8	0	7	9	4	0	10	3	8.19672	5.35714	0	5.17241	3.38983	3.91029
	negative	89	84	78	62	69	86	45	51	89.3333	84	87	86	81	66	70	80	44.2623	73.2143	92	67.2414	74.5763	74.2204
	inconclusive	1	3	0	1	0	0	1	4	0	4	5	3	2	3	0	2	0	0	2	0	1.69492	1.5569
	n.a.	9	12	20	35	30	11	51	39	2.66667	7	1	2	13	31	20	15	47.541	21.4286	6	27.5862	20.339	20.0744
	DC-SIGNR	TMA01	TMA02	TMA03	TMA04	TMA05	TMA06	TMA07	TMA08	TMA09	TMA10	TMA11	TMA12	TMA13	TMA14	TMA15	TMA16	TMA17	TMA18	TMA19	TMA20	TMA21	TOTAL
	weakly positive	0	0	0	0	0	0	0	2	1.33333	0	0	0	0	0	0	0	3.27869	0	2	0	0	0.410096
	positive	0	0	0	0	0	0	0	0	0	0	0	0	1	0	0	0	0	0	0	1.72414	0	0.129721
	weakly positive + positive	0	0	0	0	0	0	0	2	1.33333	0	0	0	1	0	0	0	3.27869	0	2	1.72414	0	0.539817
	negative	89	90	71	71	70	73	86	82	94.6667	88	98	100	94	72	74	81	67.2131	85.7143	90	75.8621	81.3559	82.5625
	inconclusive	0	0	0	0	0	1	0	0	0	0	0	0	0	0	1	0	0	0	0	0	0	0.0952381
	n.a.	11	10	29	29	30	26	14	16	4	12	2	0	5	28	25	19	29.5082	14.2857	8	22.4138	18.6441	16.8025
Collective evaluation of detected signals in %
		TOTAL	CD301	LSECtin	Langerin	DC-SIGNR
	weakly positive	6.52381	9.90766	6.72452	2.25067	0.410096
	positive	12.8995	29.5961	8.51235	1.89771	0.129721
	weakly positive + positive	19.4233	39.5037	15.2369	3.91029	0.539817
	negative	60.7725	43.1781	63.0035	74.2204	82.5625
	inconclusive	2.37566	2.34893	3.56808	1.5569	0.0952381
	n.a.	17.4286	14.9693	18.1916	20.0744	16.8025
Deviation from the calculated mean values of signal frequency
	CD301	mean	Δmean	students t-test		varianz	crifical F value	F distribution	T-Test condition
	all over positiver Signale	39.5037				60.5714
	TNBC	21.75	-17.7537	0.00514921		8.25	8.66019	7.34199	homoscedatic
	ER positive	43.7349	4.23115	0.0993928		91.1445	2.32754	1.50474	homoscedatic
	grayzone	43.3548	3.85112	0.194476		125.484	3.44452	2.07167	homoscedatic
	G1-grayzone	49.6667	10.1629	0.000874408		2.33333	19.4458	25.9592	heteroscedatic
	G2-grayzone	37.6667	-1.83705	0.403607		50.3333	19.4458	1.20341	homoscedatic
	G3-grayzone	42.2857	2.78199	0.301105		555.556	248.013	9.17191	homoscedatic
	endocrine only	40.6667	1.16295	0.438591		50.3333	19.4458	1.20341	homoscedatic
	mixed cohort	47.1831	7.67938	0.0959184		74.4877	5.80254	1.22975	homoscedatic
	CD301	mean	Δmean	students t-test		varianz	crifical F value	F distribution	T-Test condition
	grayzone	43.3548				125.484
	G1-grayzone	49.6667	6.31183	0.0979401		2.33333	19.3532	53.7789	heteroscedatic
	G2-grayzone	37.6667	-5.68817	0.199558		50.3333	19.3532	2.49306	homoscedatic
	G3-grayzone	42.2857	-1.06912	0.472624		555.556	236.768	4.4273	homoscedatic
	LSECtin	mean	Δmean	students t-test		varianz	crifical F value	F distribution	T-Test condition
	all over positiver Signale	15.2369				162.578
	TNBC	35.25	20.0131	0.00331785		74.9167	8.66019	2.17011	homoscedatic
	ER positive	10.022	-5.21486	0.102344		68.9674	2.32754	2.35731	heteroscedatic
	grayzone	11.4839	-3.753	0.246768		85.9663	3.44452	1.89118	homoscedatic
	G1-grayzone	3.66667	-11.5702	0.000506049		4.33333	19.4458	37.5179	heteroscedatic
	G2-grayzone	11	-4.23688	0.0830049		3	19.4458	54.1925	heteroscedatic
	G3-grayzone	25.7143	10.4774	0.147609		29.3889	248.013	5.53194	homoscedatic
	endocrine only	7.66667	-7.57021	0.163183		16.3333	19.4458	9.95372	homoscedatic
	mixed cohort	10.9155	-4.32138	0.243621		90.68	5.80254	1.79287	homoscedatic
	LSECtin	mean	Δmean	students t-test		varianz	crifical F value	F distribution	T-Test condition
	grayzone	11.4839				85.9663
	G1-grayzone	3.66667	-7.8172	0.0233284		4.33333	19.3532	19.8384	heteroscedatic
	G2-grayzone	11	-0.483871	0.411518		3	19.3532	28.6554	heteroscedatic
	G3-grayzone	25.7143	14.2304	0.0466434		29.3889	236.768	2.92513	homoscedatic
	Langerin	mean	Δmean	students t-test		varianz	crifical F value	F distribution	T-Test condition
	all over positiver Signale	3.91029				9.85161
	TNBC	6.25	2.33971	0.272463		15.3333	8.66019	1.55643	homoscedatic
	ER positive	4.00252	0.0922332	0.465101		9.17876	2.32754	1.07331	homoscedatic
	grayzone	3.09677	-0.813517	0.299382		6.21429	3.44452	1.58532	homoscedatic
	G1-grayzone	1.66667	-2.24362	0.00405837		0.333333	19.4458	29.5548	heteroscedatic
	G2-grayzone	2.33333	-1.57696	0.202778		1.33333	19.4458	7.38871	homoscedatic
	G3-grayzone	6.85714	2.94685	0.0947185		2	248.013	4.9258	homoscedatic
	endocrine only	4.33333	0.423042	0.420328		26.3333	19.4458	2.673	homoscedatic
	mixed cohort	4.57746	0.667174	0.371914		9.0764	5.80254	1.08541	homoscedatic
	Langerin	mean	Δmean	students t-test		varianz	crifical F value	F distribution	T-Test condition
	grayzone	3.09677				6.21429
	G1-grayzone	1.66667	-1.43011	0.159302		0.333333	19.3532	18.6429	homoscedatic
	G2-grayzone	2.33333	-0.763441	0.282346		1.33333	19.3532	4.66071	homoscedatic
	G3-grayzone	6.85714	3.76037	0.0409511		2	236.768	3.10714	homoscedatic

## Sheet: Staining frequencies (IT-based)
Raw data of IT-based evaluation including statistical analyses
Detailed evaluation of tissue spots per TMA in %
	CD301	TMA01	TMA02	TMA03	TMA04	TMA05	TMA06	TMA07	TMA08	TMA09	TMA10	TMA11	TMA12	TMA13	TMA14	TMA15	TMA16	TMA17	TMA18	TMA19	TMA20	TMA21	TOTAL
	positive	64.0777	83.4951	72.1154	65.3846	51.9231	69.2308	75	44.2308	81.0127	65.3846	60.5769	49.0385	47.1154	92.3077	70.1923	67.3077	66.1538	87.5	87.037	82.5397	88.8889	68.8822
	negative	6.79612	7.76699	10.5769	9.61538	3.84615	6.73077	9.61538	12.5	18.9873	25	20.1923	24.0385	30.7692	5.76923	4.80769	28.8462	10.7692	6.73077	5.55556	7.93651	6.34921	12.8902
	n.a.	29.1262	8.73786	17.3077	25	44.2308	24.0385	15.3846	43.2692	0	9.61538	19.2308	26.9231	22.1154	1.92308	25	3.84615	23.0769	5.76923	7.40741	7.93651	4.7619	19.5368
	LSECtin	TMA01	TMA02	TMA03	TMA04	TMA05	TMA06	TMA07	TMA08	TMA09	TMA10	TMA11	TMA12	TMA13	TMA14	TMA15	TMA16	TMA17	TMA18	TMA19	TMA20	TMA21	TOTAL
	positive	30.0971	30.0971	25.9615	32.6923	24.0385	25.9615	36.5385	55.7692	45.5696	70.1923	58.6538	45.1923	48.0769	38.4615	43.2692	29.8077	29.2308	37.5	29.6296	56.4516	55.5556	40.2015
	negative	64.0777	60.1942	65.3846	41.3462	51.9231	55.7692	32.6923	30.7692	53.1646	20.1923	25	49.0385	38.4615	48.0769	41.3462	65.3846	50.7692	56.7308	64.8148	24.1935	39.6825	46.5995
	n.a.	5.82524	9.70874	8.65385	25.9615	24.0385	18.2692	30.7692	13.4615	1.26582	9.61538	16.3462	5.76923	13.4615	13.4615	15.3846	4.80769	20	5.76923	5.55556	19.3548	4.7619	13.199
	Langerin	TMA01	TMA02	TMA03	TMA04	TMA05	TMA06	TMA07	TMA08	TMA09	TMA10	TMA11	TMA12	TMA13	TMA14	TMA15	TMA16	TMA17	TMA18	TMA19	TMA20	TMA21	TOTAL
	positive	78.6408	79.6117	76.9231	64.4231	59.6154	76.9231	44.2308	71.1538	86.0759	75.9615	71.1538	72.1154	56.7308	60.5769	74.0385	81.7308	63.0769	79.8077	75.9259	82.2581	77.7778	71.3854
	negative	11.6505	12.6214	7.69231	7.69231	9.61538	10.5769	7.69231	5.76923	11.3924	14.4231	18.2692	18.2692	24.0385	11.5385	10.5769	8.65385	4.61538	8.65385	20.3704	8.06452	11.1111	11.5869
	n.a.	9.70874	7.76699	15.3846	27.8846	30.7692	12.5	48.0769	23.0769	2.53165	9.61538	10.5769	9.61538	19.2308	27.8846	15.3846	9.61538	32.3077	11.5385	3.7037	9.67742	11.1111	17.0277
Collective evaluation of detected signals in %
		TOTAL	CD301	LSECtin	Langerin
	positive	60.1578	68.8822	40.2015	71.3854
	negative	23.6904	12.8902	46.5995	11.5869
	n.a.	17.495	19.5368	13.199	17.0277
Deviation from the calculated mean values of signal frequency
	CD301	mean	Δmean	students t-test		varianz	crifical F value	F distribution	T-Test condition
	all over positiver Signale	68.8822				194.54
	TNBC	55.5288	-13.3533	0.029617		78.5102	8.65402	2.4779	homoscedatic
	ER positive	72.4204	3.53821	0.218593		175.645	2.26423	1.10758	homoscedatic
	grayzone	66.9967	-1.88548	0.317796		164.894	3.14037	1.17979	homoscedatic
	G1-grayzone	71.256	2.37386	0.43025		78.8454	8.65402	2.46736	homoscedatic
	G2-grayzone	65.3846	-3.49756	0.297002		144.231	19.4481	1.34881	homoscedatic
	G3-grayzone	60.1093	-8.77289	0.252881		676.454	248.309	3.47719	homoscedatic
	endocrine only	76.6026	7.72039	0.22351		187.069	19.4481	1.03994	homoscedatic
	mixed cohort	82.808	13.9258	0.0354757		88.393	5.79453	2.20086	homoscedatic
	CD301	mean	Δmean	students t-test		varianz	crifical F value	F distribution	T-Test condition
	grayzone	66.9967				164.894
	G1-grayzone	71.256	4.25934	0.298879		78.8454	8.84524	2.09136	homoscedatic
	G2-grayzone	65.3846	-1.61208	0.408826		144.231	19.371	1.14326	homoscedatic
	G3-grayzone	60.1093	-6.88741	0.345964		676.454	238.883	4.10236	homoscedatic
	LSECtin	mean	Δmean	students t-test		varianz	crifical F value	F distribution	T-Test condition
	all over positiver Signale	40.2015				161.791
	TNBC	55.5288	15.3273	0.0182354		129.053	8.65402	1.25368	homoscedatic
	ER positive	36.1377	-4.06384	0.181949		117.621	2.26423	1.37553	homoscedatic
	grayzone	33.7734	-6.42813	0.0990413		109.348	3.14037	1.4796	homoscedatic
	G1-grayzone	29.7101	-10.4914	0.000964076		7.74826	8.65402	20.881	heteroscedatic
	G2-grayzone	28.8462	-11.3554	0.0704144		45.3033	19.4481	3.57129	homoscedatic
	G3-grayzone	51.3661	11.1646	0.0188921		676.454	248.309	4.18103	homoscedatic
	endocrine only	37.1795	-3.02202	0.337163		46.536	19.4481	3.47669	homoscedatic
	mixed cohort	41.3793	1.1778	0.421925		182.1	5.79453	1.12552	homoscedatic
	LSECtin	mean	Δmean	students t-test		varianz	crifical F value	F distribution	T-Test condition
	grayzone	33.7734				109.348
	G1-grayzone	29.7101	-4.06323	0.135638		7.74826	8.84524	14.1126	heteroscedatic
	G2-grayzone	28.8462	-4.92722	0.221395		45.3033	19.371	2.41369	homoscedatic
	G3-grayzone	51.3661	17.5927	0.0106838		676.454	238.883	6.18626	homoscedatic
	Langerin	mean	Δmean	students t-test		varianz	crifical F value	F distribution	T-Test condition
	all over positiver Signale	71.3854				100.214
	TNBC	68.9904	-2.39501	0.300304		71.1138	8.65402	2.73562	homoscedatic
	ER positive	72.0204	0.635005	0.418393		115.667	2.26423	0.594564	homoscedatic
	grayzone	70.407	-0.97835	0.410624		164.907	3.14037	0.847674	homoscedatic
	G1-grayzone	74.8792	3.49384	0.282425		50.0173	8.65402	3.88946	homoscedatic
	G2-grayzone	60.2564	-11.129	0.0463264		267.505	19.4481	1.37506	homoscedatic
	G3-grayzone	77.5956	6.21024	0.184762		111.335	248.309	0.572296	homoscedatic
	endocrine only	72.1154	0.729994	0.481485		114.645	19.4481	0.589312	homoscedatic
	mixed cohort	76.1494	4.76403	0.208552		55.8919	5.79453	3.48065	homoscedatic
	Langerin	mean	Δmean	students t-test		varianz	crifical F value	F distribution	T-Test condition
	grayzone	70.407				164.907
	G1-grayzone	74.8792	4.47219	0.285524		50.0173	8.84524	3.29674	homoscedatic
	G2-grayzone	60.2564	-10.1506	0.135278		267.505	19.371	1.62229	homoscedatic
	G3-grayzone	77.5956	7.18859	0.225355		111.335	238.883	1.48107	homoscedatic

## Sheet: Kaplan-Meyer
Calculation of Kaplan-Meyer curves based on IT-assisted evaluation
10 Year Follow-Up
CD301 in ER+			CD301 in G2 Grayzone			CD301 in Endocrine-Only			CD301 in G1 Grayzone			CD301 in Consecutive Cohort			CD301 in TNBC			CD301 in G3 Grayzone			CD301 in All Cases
	Thresh Analyses (0.00022607, below thresh: better prognosis)			Thresh Analyses (0.00022607, below thresh: better prognosis)			Thresh Analyses (0.00022607, above thresh: better prognosis)			Thresh Analyses (0.00022607, below thresh: better prognosis)			Thresh Analyses (0.00022607, above thresh: better prognosis)			Thresh Analyses (0.00022607, below thresh: better prognosis)			Thresh Analyses (0.00022607, above thresh: better prognosis)			Thresh Analyses (0.00022607, below thresh: better prognosis)
Log rank p	0.9973		Log rank p	0.9314		Log rank p	0.9134		Log rank p	0.7585		Log rank p	0.8915		Log rank p	0.0215		Log rank p	0.9167		Log rank p	0.7631
Event rate good group (size)	0.07 (N=118)		Event rate good group (size)	0.06 (N=18)		Event rate good group (size)	0.07 (N=236)		Event rate good group (size)	0.03 (N=33)		Event rate good group (size)	0.09 (N=291)		Event rate good group (size)	0.12 (N=98)		Event rate good group (size)	0.35 (N=106)		Event rate good group (size)	0.09 (N=216)
Event rate bad group (size)	0.08 (N=996)		Event rate bad group (size)	0.08 (N=181)		Event rate bad group (size)	0.08 (N=40)		Event rate bad group (size)	0.06 (N=288)		Event rate bad group (size)	0.11 (N=27)		Event rate bad group (size)	0.25 (N=227)		Event rate bad group (size)	0.4 (N=25)		Event rate bad group (size)	0.11 (N=1223)
	Multivariable Cox Model (Grade, LN, Age, Chemo, Size, ER, PR, current Measure)			Multivariable Cox Model (Grade, LN, Age, Chemo, Size, ER, PR, current Measure)			Multivariable Cox Model (Grade, LN, Age, Chemo, Size, ER, PR, current Measure)			Multivariable Cox Model (Grade, LN, Age, Chemo, Size, ER, PR, current Measure)			Multivariable Cox Model (Grade, LN, Age, Chemo, Size, ER, PR, current Measure)			Multivariable Cox Model (Grade, LN, Age, Chemo, Size, ER, PR, current Measure)			Multivariable Cox Model (Grade, LN, Age, Chemo, Size, ER, PR, current Measure)			Multivariable Cox Model (Grade, LN, Age, Chemo, Size, ER, PR, current Measure)
AUC	0.65887		AUC	0.74263		AUC	0.63336		AUC	0.74182		AUC	0.77273		AUC	0.75565		AUC	0.64756		AUC	0.70608
C-Index	0.34993		C-Index	0.25809		C-Index	0.39987		C-Index	0.2432		C-Index	0.23683		C-Index	0.24765		C-Index	0.43937		C-Index	0.28791
	p-Value (HR [CI])			p-Value (HR [CI])			p-Value (HR [CI])			p-Value (HR [CI])			p-Value (HR [CI])			p-Value (HR [CI])			p-Value (HR [CI])			p-Value (HR [CI])
Grade	p = 1(HR = 1.03 [0, Inf])		Grade	p = 1(HR = 1 [0, Inf])		Grade	p = 1(HR = 1 [0, Inf])		Grade	p = 1(HR = 1 [0, Inf])		Grade	p = 1(HR = 0.98 [0, Inf])		Grade	p = 1(HR = 1.18 [0, Inf])		Grade	p = 1(HR = 1 [0, Inf])		Grade	p = 0.85(HR = 1.05 [0.61, 1.82])
LN	p = 1(HR = 1.76 [0, Inf])		LN	p = 1(HR = 1 [0, Inf])		LN	p = 1(HR = 0.85 [0, Inf])		LN	p = 1(HR = 1 [0, Inf])		LN	p = 1(HR = 5.43 [0, Inf])		LN	p = 1(HR = 3.23 [0, Inf])		LN	p = 1(HR = 1 [0, Inf])		LN	p = 0(HR = 2.43 [1.41, 4.2])
Size	p = 1(HR = 1.28 [0, Inf])		Size	p = 1(HR = 4.42 [0, Inf])		Size	p = 1(HR = 0.93 [0, Inf])		Size	p = 1(HR = 1.29 [0, Inf])		Size	p = 1(HR = 1.23 [0, Inf])		Size	p = 1(HR = 1.21 [0, Inf])		Size	p = 1(HR = 1.11 [0, Inf])		Size	p = 0.02(HR = 1.25 [1.04, 1.51])
Age	p = 1(HR = 1.03 [0, Inf])		Age	p = 1(HR = 1.03 [0, Inf])		Age	p = 1(HR = 1.01 [0, Inf])		Age	p = 1(HR = 1.09 [0, Inf])		Age	p = 1(HR = 0.98 [0, Inf])		Age	p = 1(HR = 0.99 [0, Inf])		Age	p = 1(HR = 1 [0, Inf])		Age	p = 0.38(HR = 1.01 [0.99, 1.04])
Chemo	p = 1(HR = 1.18 [0, Inf])		Chemo	p = 1(HR = 0.29 [0, Inf])		Chemo	p = 1(HR = 4.83 [0, Inf])		Chemo	p = 1(HR = 4.79 [0, Inf])		Chemo	p = 1(HR = 1.09 [0, Inf])		Chemo	p = 1(HR = 0.65 [0, Inf])		Chemo	p = 1(HR = 0.39 [0, Inf])		Chemo	p = 0.88(HR = 0.95 [0.49, 1.85])
ER	p = 1(HR = 1 [0, Inf])		ER	p = 1(HR = 1 [0, Inf])		ER	p = 1(HR = 1 [0, Inf])		ER	p = 1(HR = 1 [0, Inf])		ER	p = 1(HR = 1 [0, Inf])		ER	p = 1(HR = 1 [0, Inf])		ER	p = 1(HR = 1 [0, Inf])		ER	p = 0.07(HR = 0.35 [0.11, 1.11])
PR	p = 1(HR = 1.36 [0, Inf])		PR	p = 1(HR = 99.67 [0, Inf])		PR	p = 1(HR = 1.21 [0, Inf])		PR	p = 1(HR = 168.43 [0, Inf])		PR	p = 1(HR = 0.73 [0, Inf])		PR	p = 1(HR = 1 [0, Inf])		PR	p = 1(HR = 0.98 [0, Inf])		PR	p = 0.55(HR = 1.37 [0.48, 3.87])
CD301	p = 1(HR = 1.68 [0, Inf])		CD301	p = 1(HR = 99.53 [0, Inf])		CD301	p = 1(HR = 1.22 [0, Inf])		CD301	p = 1(HR = 1.35 [0, Inf])		CD301	p = 1(HR = 32.01 [0, Inf])		CD301	p = 1(HR = 5.82 [0, Inf])		CD301	p = 1(HR = 1.57 [0, Inf])		CD301	p = 0.01(HR = 3.43 [1.36, 8.64])
10 Year Follow-Up
LSECtin ER+			LSECtin in G2 Grayzone			LSECtin in Endocrine-Only			LSECtin in G1 Grayzone			LSECtin in Consecutive Cohort			LSECtin in TNBC			LSECtin in G3 Grayzone			LSECtin in All Cases
	Thresh Analyses (0.0039094, below thresh: better prognosis)			Thresh Analyses (0.0039094, below thresh: better prognosis)			Thresh Analyses (0.0039094, below thresh: better prognosis)			Thresh Analyses (0.0039094, below thresh: better prognosis)			Thresh Analyses (0.0039094, below thresh: better prognosis)			Thresh Analyses (0.0039094, below thresh: better prognosis)			Thresh Analyses (0.0039094, above thresh: better prognosis)			Thresh Analyses (0.0039094, below thresh: better prognosis)
Log rank p	0.0394		Log rank p	0.0223		Log rank p	0.2661		Log rank p	0.8518		Log rank p	0.7828		Log rank p	0.648		Log rank p	0.437		Log rank p	0.0006
Event rate good group (size)	0.06 (N=709)		Event rate good group (size)	0.04 (N=133)		Event rate good group (size)	0.05 (N=159)		Event rate good group (size)	0.04 (N=228)		Event rate good group (size)	0.11 (N=189)		Event rate good group (size)	0.19 (N=135)		Event rate good group (size)	0.33 (N=89)		Event rate good group (size)	0.08 (N=844)
Event rate bad group (size)	0.09 (N=445)		Event rate bad group (size)	0.12 (N=82)		Event rate bad group (size)	0.09 (N=114)		Event rate bad group (size)	0.05 (N=125)		Event rate bad group (size)	0.12 (N=124)		Event rate bad group (size)	0.21 (N=221)		Event rate bad group (size)	0.36 (N=70)		Event rate bad group (size)	0.13 (N=666)
	Multivariable Cox Model (Grade, LN, Age, Chemo, Size, ER, PR, current Measure)			Multivariable Cox Model (Grade, LN, Age, Chemo, Size, ER, PR, current Measure)			Multivariable Cox Model (Grade, LN, Age, Chemo, Size, ER, PR, current Measure)			Multivariable Cox Model (Grade, LN, Age, Chemo, Size, ER, PR, current Measure)			Multivariable Cox Model (Grade, LN, Age, Chemo, Size, ER, PR, current Measure)			Multivariable Cox Model (Grade, LN, Age, Chemo, Size, ER, PR, current Measure)			Multivariable Cox Model (Grade, LN, Age, Chemo, Size, ER, PR, current Measure)			Multivariable Cox Model (Grade, LN, Age, Chemo, Size, ER, PR, current Measure)
AUC	0.66132		AUC	0.78571		AUC	0.60586		AUC	0.75848		AUC	0.7829		AUC	0.70862		AUC	0.61829		AUC	0.67997
C-Index	0.33488		C-Index	0.19432		C-Index	0.37992		C-Index	0.22842		C-Index	0.21741		C-Index	0.28523		C-Index	0.36353		C-Index	0.29958
	p-Value (HR [CI])			p-Value (HR [CI])			p-Value (HR [CI])			p-Value (HR [CI])			p-Value (HR [CI])			p-Value (HR [CI])			p-Value (HR [CI])			p-Value (HR [CI])
Grade	p = 1(HR = 0.95 [0, Inf])		Grade	p = 1(HR = 1 [0, Inf])		Grade	p = 1(HR = 1 [0, Inf])		Grade	p = 1(HR = 1 [0, Inf])		Grade	p = 1(HR = 1.39 [0, Inf])		Grade	p = 1(HR = 0.92 [0, Inf])		Grade	p = 1(HR = 1 [0, Inf])		Grade	p = 0.71(HR = 0.9 [0.53, 1.54])
LN	p = 1(HR = 1.88 [0, Inf])		LN	p = 1(HR = 1 [0, Inf])		LN	p = 1(HR = 1.07 [0, Inf])		LN	p = 1(HR = 1 [0, Inf])		LN	p = 1(HR = 6.97 [0, Inf])		LN	p = 1(HR = 3.65 [0, Inf])		LN	p = 1(HR = 1 [0, Inf])		LN	p = 0(HR = 2.66 [1.54, 4.61])
Size	p = 1(HR = 1.14 [0, Inf])		Size	p = 1(HR = 1.73 [0, Inf])		Size	p = 1(HR = 1.17 [0, Inf])		Size	p = 1(HR = 0.93 [0, Inf])		Size	p = 1(HR = 1.24 [0, Inf])		Size	p = 1(HR = 1.25 [0, Inf])		Size	p = 1(HR = 1.31 [0, Inf])		Size	p = 0.06(HR = 1.22 [0.99, 1.5])
Age	p = 1(HR = 1.04 [0, Inf])		Age	p = 1(HR = 1 [0, Inf])		Age	p = 1(HR = 0.99 [0, Inf])		Age	p = 1(HR = 1.1 [0, Inf])		Age	p = 1(HR = 1.02 [0, Inf])		Age	p = 1(HR = 0.98 [0, Inf])		Age	p = 1(HR = 1.01 [0, Inf])		Age	p = 0.49(HR = 1.01 [0.98, 1.04])
Chemo	p = 1(HR = 1.7 [0, Inf])		Chemo	p = 1(HR = 1.14 [0, Inf])		Chemo	p = 1(HR = 5.93 [0, Inf])		Chemo	p = 1(HR = 9.95 [0, Inf])		Chemo	p = 1(HR = 0.48 [0, Inf])		Chemo	p = 1(HR = 0.5 [0, Inf])		Chemo	p = 1(HR = 0.36 [0, Inf])		Chemo	p = 0.71(HR = 1.14 [0.56, 2.32])
ER	p = 1(HR = 1 [0, Inf])		ER	p = 1(HR = 1 [0, Inf])		ER	p = 1(HR = 1 [0, Inf])		ER	p = 1(HR = 1 [0, Inf])		ER	p = 1(HR = 1 [0, Inf])		ER	p = 1(HR = 1 [0, Inf])		ER	p = 1(HR = 1 [0, Inf])		ER	p = 0.17(HR = 0.45 [0.14, 1.42])
PR	p = 1(HR = 1.38 [0, Inf])		PR	p = 1(HR = 125.76 [0, Inf])		PR	p = 1(HR = 1.21 [0, Inf])		PR	p = 1(HR = 63.1 [0, Inf])		PR	p = 1(HR = 0.65 [0, Inf])		PR	p = 1(HR = 1 [0, Inf])		PR	p = 1(HR = 0.8 [0, Inf])		PR	p = 0.69(HR = 1.24 [0.44, 3.5])
LSECtin	p = 1(HR = 1.72 [0, Inf])		LSECtin	p = 1(HR = 5.96 [0, Inf])		LSECtin	p = 1(HR = 2.45 [0, Inf])		LSECtin	p = 1(HR = 1.11 [0, Inf])		LSECtin	p = 1(HR = 0.69 [0, Inf])		LSECtin	p = 1(HR = 0.72 [0, Inf])		LSECtin	p = 1(HR = 0.59 [0, Inf])		LSECtin	p = 0.35(HR = 1.26 [0.78, 2.03])
10 Year Follow-Up
Langerin in ER+			Langerin in G2 Grayzone			Langerin in Endocrine-Only			Langerin in G1 Grayzone A3			Langerin in Consecutive Cohort			Langerin in TNBC			Langerin in G3 Grayzone			Langerin in All Cases
	Thresh Analyses (0.00042499, below thresh: better prognosis)			Thresh Analyses (0.00042499, above thresh: better prognosis)			Thresh Analyses (0.00042499, below thresh: better prognosis)			Thresh Analyses (0.00042499, below thresh: better prognosis)			Thresh Analyses (0.00042499, below thresh: better prognosis)			Thresh Analyses (0.00042499, above thresh: better prognosis)			Thresh Analyses (0.00042499, below thresh: better prognosis)			Thresh Analyses (0.00042499, above thresh: better prognosis)
Log rank p	0.8503		Log rank p	0.4468		Log rank p	0.6123		Log rank p	0.5441		Log rank p	0.9273		Log rank p	0.904		Log rank p	0.2931		Log rank p	0.6258
Event rate good group (size)	0.07 (N=143)		Event rate good group (size)	0.09 (N=175)		Event rate good group (size)	0.03 (N=29)		Event rate good group (size)	0.03 (N=39)		Event rate good group (size)	0.08 (N=48)		Event rate good group (size)	0.21 (N=272)		Event rate good group (size)	0.2 (N=15)		Event rate good group (size)	0.11 (N=1234)
Event rate bad group (size)	0.08 (N=962)		Event rate bad group (size)	0.15 (N=27)		Event rate bad group (size)	0.07 (N=224)		Event rate bad group (size)	0.07 (N=304)		Event rate bad group (size)	0.1 (N=259)		Event rate bad group (size)	0.21 (N=75)		Event rate bad group (size)	0.36 (N=133)		Event rate bad group (size)	0.12 (N=218)
	Multivariable Cox Model (Grade, LN, Age, Chemo, Size, ER, PR, current Measure)			Multivariable Cox Model (Grade, LN, Age, Chemo, Size, ER, PR, current Measure)			Multivariable Cox Model (Grade, LN, Age, Chemo, Size, ER, PR, current Measure)			Multivariable Cox Model (Grade, LN, Age, Chemo, Size, ER, PR, current Measure)			Multivariable Cox Model (Grade, LN, Age, Chemo, Size, ER, PR, current Measure)			Multivariable Cox Model (Grade, LN, Age, Chemo, Size, ER, PR, current Measure)			Multivariable Cox Model (Grade, LN, Age, Chemo, Size, ER, PR, current Measure)			Multivariable Cox Model (Grade, LN, Age, Chemo, Size, ER, PR, current Measure)
AUC	0.67317		AUC	0.76283		AUC	0.60153		AUC	0.7812		AUC	0.73171		AUC	0.69196		AUC	0.6352		AUC	0.67531
C-Index	0.3352		C-Index	0.24536		C-Index	0.37553		C-Index	0.21611		C-Index	0.27082		C-Index	0.29856		C-Index	0.41946		C-Index	0.31276
	p-Value (HR [CI])			p-Value (HR [CI])			p-Value (HR [CI])			p-Value (HR [CI])			p-Value (HR [CI])			p-Value (HR [CI])			p-Value (HR [CI])			p-Value (HR [CI])
Grade	p = 1(HR = 0.99 [0, Inf])		Grade	p = 1(HR = 1 [0, Inf])		Grade	p = 1(HR = 1 [0, Inf])		Grade	p = 1(HR = 1 [0, Inf])		Grade	p = 1(HR = 1.5 [0, Inf])		Grade	p = 1(HR = 0.85 [0, Inf])		Grade	p = 1(HR = 1 [0, Inf])		Grade	p = 0.96(HR = 1.01 [0.6, 1.72])
LN	p = 1(HR = 1.56 [0, Inf])		LN	p = 1(HR = 1 [0, Inf])		LN	p = 1(HR = 1.01 [0, Inf])		LN	p = 1(HR = 1 [0, Inf])		LN	p = 1(HR = 4.44 [0, Inf])		LN	p = 1(HR = 3.02 [0, Inf])		LN	p = 1(HR = 1 [0, Inf])		LN	p = 0(HR = 2.18 [1.27, 3.75])
Size	p = 1(HR = 1.29 [0, Inf])		Size	p = 1(HR = 4.53 [0, Inf])		Size	p = 1(HR = 1.24 [0, Inf])		Size	p = 1(HR = 1.48 [0, Inf])		Size	p = 1(HR = 1.26 [0, Inf])		Size	p = 1(HR = 1.26 [0, Inf])		Size	p = 1(HR = 1.28 [0, Inf])		Size	p = 0.01(HR = 1.28 [1.05, 1.56])
Age	p = 1(HR = 1.04 [0, Inf])		Age	p = 1(HR = 1.03 [0, Inf])		Age	p = 1(HR = 1.02 [0, Inf])		Age	p = 1(HR = 1.12 [0, Inf])		Age	p = 1(HR = 0.99 [0, Inf])		Age	p = 1(HR = 0.98 [0, Inf])		Age	p = 1(HR = 1.01 [0, Inf])		Age	p = 0.27(HR = 1.02 [0.99, 1.04])
Chemo	p = 1(HR = 1.74 [0, Inf])		Chemo	p = 1(HR = 0.4 [0, Inf])		Chemo	p = 1(HR = 3.45 [0, Inf])		Chemo	p = 1(HR = 15.23 [0, Inf])		Chemo	p = 1(HR = 0.8 [0, Inf])		Chemo	p = 1(HR = 0.48 [0, Inf])		Chemo	p = 1(HR = 0.46 [0, Inf])		Chemo	p = 0.5(HR = 1.26 [0.65, 2.46])
ER	p = 1(HR = 1 [0, Inf])		ER	p = 1(HR = 1 [0, Inf])		ER	p = 1(HR = 1 [0, Inf])		ER	p = 1(HR = 1 [0, Inf])		ER	p = 1(HR = 1 [0, Inf])		ER	p = 1(HR = 1 [0, Inf])		ER	p = 1(HR = 1 [0, Inf])		ER	p = 0.32(HR = 0.56 [0.18, 1.75])
PR	p = 1(HR = 1.47 [0, Inf])		PR	p = 1(HR = 92.23 [0, Inf])		PR	p = 1(HR = 0.89 [0, Inf])		PR	p = 1(HR = 71.97 [0, Inf])		PR	p = 1(HR = 1 [0, Inf])		PR	p = 1(HR = 1 [0, Inf])		PR	p = 1(HR = 0.79 [0, Inf])		PR	p = 0.51(HR = 1.42 [0.5, 4.04])
Langerin	p = 1(HR = 1.34 [0, Inf])		Langerin	p = 1(HR = 0.23 [0, Inf])		Langerin	p = 1(HR = 2.3 [0, Inf])		Langerin	p = 1(HR = 1.48 [0, Inf])		Langerin	p = 1(HR = 2.55 [0, Inf])		Langerin	p = 1(HR = 0.59 [0, Inf])		Langerin	p = 1(HR = 1.28 [0, Inf])		Langerin	p = 0.73(HR = 0.9 [0.5, 1.62])

## Sheet: Comparing manual-IT-based
Raw data of manual and IT-based evaluation
	LSECtin					CD301					Langerin
	TMA	Spot	Score (manuel)	Score (IT-based)	Positiv in IT evaluation	TMA	Spot	Score (manuel)	Score (IT-based)	Positiv in IT evaluation	TMA	Spot	Score (manuel)	Score (IT-based)	Positiv in IT evaluation					Legend/Information
	TMA01	A02	1	0.00106701	-	TMA01	A02	4	n/a	n/a	TMA01	A02	1	0.00294233	+
	TMA01	A03	1	0.0103974	+	TMA01	A03	3	0.017505	+	TMA01	A03	1	0.00098174	+					Manual evaluation
	TMA01	A04	1	0.000547345	-	TMA01	A04	1	0.00153846	+	TMA01	A04	1	n/a	n/a					0	technically not evaluable
	TMA01	A05	3	0.0118577	+	TMA01	A05	0	n/a	n/a	TMA01	A05	1	0.00411711	+					1	negative
	TMA01	A06	1	0.00304521	-	TMA01	A06	4	0.0292997	+	TMA01	A06	1	0.00138472	+					2	inconclusive
	TMA01	A07	1	0	-	TMA01	A07	4	0.367896	+	TMA01	A07	1	0.000414164	-					3	weak or scattered positive
	TMA01	A08	1	n/a	n/a	TMA01	A08	4	n/a	n/a	TMA01	A08	1	n/a	n/a					4	positive
	TMA01	A09	1	0.00402414	-	TMA01	A09	1	0.00726612	+	TMA01	A09	1	0.00615557	+					x	TMA not loaded on that position/Spot not included in the present study
	TMA01	A10	2	0.0105932	+	TMA01	A10	1	0	-	TMA01	A10	1	0.0235192	+
	TMA01	A11	1	0.00729313	+	TMA01	A11	4	0.0740088	+	TMA01	A11	1	0.0016488	+					Evaluation by algorithm
	TMA01	A12	1	0	-	TMA01	A12	1	0.000382922	+	TMA01	A12	1	0.000953107	+					n/a	technically not evaluable by algorithm
	TMA01	A13	1	0.000798085	-	TMA01	A13	3	0.0071066	+	TMA01	A13	1	0.000940203	+					x	TMA not loaded on that position/Spot not included in the present study
	TMA01	A14	1	0.00206356	-	TMA01	A14	1	0.00111111	+	TMA01	A14	1	0.000761035	+
	TMA01	B02	4	0.0553155	+	TMA01	B02	1	0.0772969	+	TMA01	B02	1	0.0588877	+					Thresholds for positivity (algorith)
	TMA01	B03	1	0.00282167	-	TMA01	B03	0	n/a	n/a	TMA01	B03	1	0.0037831	+					CD301	0.00024716
	TMA01	B04	4	0.0983673	+	TMA01	B04	4	0.152205	+	TMA01	B04	4	0.032077	+					LSECtin	0.0041091
	TMA01	B05	1	0.000164799	-	TMA01	B05	1	0.00299728	+	TMA01	B05	1	0.0020202	+					Langerin	0.00043601
	TMA01	B06	1	0.0140449	+	TMA01	B06	0	0.0056926	+	TMA01	B06	1	0.015015	+
	TMA01	B07	1	0.000380445	-	TMA01	B07	4	0.071073	+	TMA01	B07	1	0.00166543	+
	TMA01	B08	1	0.00232678	-	TMA01	B08	1	0.000810811	+	TMA01	B08	1	0.00134989	+
	TMA01	B09	1	0.000636267	-	TMA01	B09	3	0.01926	+	TMA01	B09	1	0.000205634	-
	TMA01	B10	1	0.00148346	-	TMA01	B10	4	0.132673	+	TMA01	B10	1	0	-
	TMA01	B11	3	0.00277888	-	TMA01	B11	1	0.000169176	-	TMA01	B11	1	0.00613318	+
	TMA01	B12	3	0.0265152	+	TMA01	B12	4	0.127869	+	TMA01	B12	1	0.00668449	+
	TMA01	B13	0	0.00865351	+	TMA01	B13	1	0.00200474	+	TMA01	B13	1	0.0213797	+
	TMA01	B14	3	0.00353737	-	TMA01	B14	1	0.00061134	+	TMA01	B14	1	0.00141154	+
	TMA01	C02	1	0.00813559	+	TMA01	C02	1	0.00144849	+	TMA01	C02	1	0.000424989	-
	TMA01	C03	1	0.00640652	+	TMA01	C03	1	0.00102093	+	TMA01	C03	1	0.00347423	+
	TMA01	C04	1	0.0136816	+	TMA01	C04	0	0.00480769	+	TMA01	C04	1	0.010981	+
	TMA01	C05	1	0.000755097	-	TMA01	C05	4	0.0125224	+	TMA01	C05	1	0.00319416	+
	TMA01	C06	1	0.000177431	-	TMA01	C06	4	0.0646431	+	TMA01	C06	1	0.000699178	+
	TMA01	C07	1	0.000351617	-	TMA01	C07	0	n/a	n/a	TMA01	C07	1	0.000834957	+
	TMA01	C08	1	0.000991473	-	TMA01	C08	4	0.0133648	+	TMA01	C08	1	0.00134522	+
	TMA01	C09	1	0.000502765	-	TMA01	C09	0	n/a	n/a	TMA01	C09	1	0.00103654	+
	TMA01	C10	1	0.000180571	-	TMA01	C10	4	0.0563112	+	TMA01	C10	1	0.00056243	+
	TMA01	C11	0	n/a	n/a	TMA01	C11	1	n/a	n/a	TMA01	C11	1	0	-
	TMA01	C12	1	0.000454133	-	TMA01	C12	0	0.0301682	+	TMA01	C12	1	0.000669045	+
	TMA01	C13	1	0.000638264	-	TMA01	C13	0	n/a	n/a	TMA01	C13	1	0.00105026	+
	TMA01	C14	1	0.000180538	-	TMA01	C14	3	0.00113214	+	TMA01	C14	1	0.000267953	-
	TMA01	D02	1	0.0191235	+	TMA01	D02	0	0.0114555	+	TMA01	D02	0	0.0216769	+
	TMA01	D03	1	0.00195107	-	TMA01	D03	3	0.00424152	+	TMA01	D03	1	0.00405186	+
	TMA01	D04	1	0.0408277	+	TMA01	D04	1	0.0157116	+	TMA01	D04	1	0.0424403	+
	TMA01	D05	1	0.00605214	+	TMA01	D05	4	0.0252343	+	TMA01	D05	1	0.00875	+
	TMA01	D06	1	0.00321647	-	TMA01	D06	1	0.000679502	+	TMA01	D06	0	n/a	n/a
	TMA01	D07	1	0.000319285	-	TMA01	D07	4	0.213115	+	TMA01	D07	1	0.000996016	+
	TMA01	D08	1	0.00146226	-	TMA01	D08	0	n/a	n/a	TMA01	D08	1	0.000626043	+
	TMA01	D09	1	0.000790202	-	TMA01	D09	4	0.0364851	+	TMA01	D09	1	0.00275103	+
	TMA01	D10	1	0.00212766	-	TMA01	D10	0	n/a	n/a	TMA01	D10	1	0.00381679	+
	TMA01	D11	1	0.000800961	-	TMA01	D11	0	n/a	n/a	TMA01	D11	1	0.00220588	+
	TMA01	D12	1	0.00112032	-	TMA01	D12	4	0.316412	+	TMA01	D12	1	0.00656703	+
	TMA01	D13	0	0.00258398	-	TMA01	D13	1	0	-	TMA01	D13	1	0.00482218	+
	TMA01	D14	1	n/a	n/a	TMA01	D14	1	n/a	n/a	TMA01	D14	1	n/a	n/a
	TMA01	E02	1	0.000328138	-	TMA01	E02	0	n/a	n/a	TMA01	E02	1	0.00172771	+
	TMA01	E03	1	0.0190563	+	TMA01	E03	0	n/a	n/a	TMA01	E03	1	0.00722311	+
	TMA01	E04	1	0.000605694	-	TMA01	E04	4	0.00498256	+	TMA01	E04	1	0.00287356	+
	TMA01	E05	1	0.000467508	-	TMA01	E05	4	n/a	n/a	TMA01	E05	1	0.00123732	+
	TMA01	E06	0	0.00903226	+	TMA01	E06	0	n/a	n/a	TMA01	E06	0	n/a	n/a
	TMA01	E07	1	0.00194932	-	TMA01	E07	4	0.0391421	+	TMA01	E07	1	0.00289137	+
	TMA01	E08	1	0.000909366	-	TMA01	E08	1	0.008	+	TMA01	E08	0	n/a	n/a
	TMA01	E09	3	0.00745856	+	TMA01	E09	0	0.00812128	+	TMA01	E09	1	0.00199487	+
	TMA01	E10	1	0.00476474	+	TMA01	E10	1	0.00252343	+	TMA01	E10	1	0.00187567	+
	TMA01	E11	0	n/a	n/a	TMA01	E11	1	0.000724638	+	TMA01	E11	0	n/a	n/a
	TMA01	E12	1	0.000580215	-	TMA01	E12	0	n/a	n/a	TMA01	E12	1	0.00147679	+
	TMA01	E13	1	0.000591716	-	TMA01	E13	0	0.00332779	+	TMA01	E13	1	0.001485	+
	TMA01	E14	4	1.02326	+	TMA01	E14	1	n/a	n/a	TMA01	E14	4	0.132388	+
	TMA01	F02	1	0.000548045	-	TMA01	F02	1	0.00179412	+	TMA01	F02	1	0.000494234	+
	TMA01	F03	1	0.0195709	+	TMA01	F03	4	0.46444	+	TMA01	F03	1	0.0350019	+
	TMA01	F04	1	0.00034229	-	TMA01	F04	1	0.000351124	+	TMA01	F04	1	0.000830013	+
	TMA01	F05	1	0.000638162	-	TMA01	F05	0	n/a	n/a	TMA01	F05	1	0	-
	TMA01	F06	1	0.0146751	+	TMA01	F06	4	0.0412164	+	TMA01	F06	1	0.0191283	+
	TMA01	F07	2	0.0142684	+	TMA01	F07	1	0.000278164	+	TMA01	F07	1	0.00121029	+
	TMA01	F08	1	0.000799361	-	TMA01	F08	1	0.000603986	+	TMA01	F08	1	0.00191612	+
	TMA01	F09	1	0.00447687	+	TMA01	F09	4	3.741869918	+	TMA01	F09	2	0.00431034	+
	TMA01	F10	1	0.0044843	+	TMA01	F10	1	0.00821355	+	TMA01	F10	1	0.00385109	+
	TMA01	F11	0	n/a	n/a	TMA01	F11	0	n/a	n/a	TMA01	F11	0	0.0144364	+
	TMA01	F12	1	0.000342466	-	TMA01	F12	0	n/a	n/a	TMA01	F12	1	0.00100334	+
	TMA01	F13	1	0.00485437	+	TMA01	F13	1	0.00502513	+	TMA01	F13	1	0.0052356	+
	TMA01	F14	1	0.00416157	+	TMA01	F14	1	0	-	TMA01	F14	4	0.0409039	+
	TMA01	G02	1	0.0020908	-	TMA01	G02	0	0.0108696	+	TMA01	G02	1	0.00184356	+
	TMA01	G03	1	0.000285959	-	TMA01	G03	3	n/a	n/a	TMA01	G03	1	0.000829531	+
	TMA01	G04	1	0.00277118	-	TMA01	G04	0	0.00310559	+	TMA01	G04	1	0.00297952	+
	TMA01	G05	1	0.00139324	-	TMA01	G05	1	0	-	TMA01	G05	1	0.001068	+
	TMA01	G06	1	0.034386	+	TMA01	G06	0	0.0573689	+	TMA01	G06	1	0.0183865	+
	TMA01	G07	1	0.000934579	-	TMA01	G07	4	0.00800457	+	TMA01	G07	1	0.00042346	-
	TMA01	G08	1	0.000217912	-	TMA01	G08	1	0	-	TMA01	G08	1	0.000455581	+
	TMA01	G09	1	0.000868621	-	TMA01	G09	0	0	-	TMA01	G09	1	0.000195925	-
	TMA01	G10	1	0.0027533	-	TMA01	G10	0	n/a	n/a	TMA01	G10	1	0.00110722	+
	TMA01	G11	0	n/a	n/a	TMA01	G11	0	n/a	n/a	TMA01	G11	0	n/a	n/a
	TMA01	G12	1	0.000592417	-	TMA01	G12	0	n/a	n/a	TMA01	G12	1	0.000145603	-
	TMA01	G13	1	0.00109051	-	TMA01	G13	1	n/a	n/a	TMA01	G13	1	0.0020232	+
	TMA01	G14	1	0.0170648	+	TMA01	G14	0	n/a	n/a	TMA01	G14	1	0.00690361	+
	TMA01	H02	1	0.00292987	-	TMA01	H02	1	n/a	n/a	TMA01	H02	1	0.00214415	+
	TMA01	H03	1	0.00123571	-	TMA01	H03	1	0.000735835	+	TMA01	H03	1	0.00285633	+
	TMA01	H04	1	0.00291971	-	TMA01	H04	0	0.00414079	+	TMA01	H04	0	n/a	n/a
	TMA01	H05	1	0.0164775	+	TMA01	H05	0	n/a	n/a	TMA01	H05	1	0.0104641	+
	TMA01	H06	1	0.00170116	-	TMA01	H06	1	0.000938967	+	TMA01	H06	1	0.00865099	+
	TMA01	H07	1	0.00119261	-	TMA01	H07	1	0.00032457	+	TMA01	H07	1	0.000304229	-
	TMA01	H08	1	0.000993377	-	TMA01	H08	1	0.000366099	+	TMA01	H08	1	0.00146661	+
	TMA01	H09	1	0.00124965	-	TMA01	H09	4	0.0915243	+	TMA01	H09	1	0.000868558	+
	TMA01	H10	1	0.00151286	-	TMA01	H10	1	0.00325309	+	TMA01	H10	1	0.00373895	+
	TMA01	H11	0	0.0192308	+	TMA01	H11	0	n/a	n/a	TMA01	H11	0	n/a	n/a
	TMA01	H12	1	0.00136768	-	TMA01	H12	4	0.00958773	+	TMA01	H12	1	0.00346021	+
	TMA01	H13	1	0.0011999	-	TMA01	H13	0	0.00102881	+	TMA01	H13	1	0.000434783	-
	TMA01	H14	x	x	x	TMA01	H14	x	x	x	TMA01	H14	x	x	x
	TMA02	A02	1	0.00202908	-	TMA02	A02	4	0.0248619	+	TMA02	A02	1	0.000713776	+
	TMA02	A03	1	n/a	n/a	TMA02	A03	0	0.00482057	+	TMA02	A03	0	n/a	n/a
	TMA02	A04	0	0.00673653	+	TMA02	A04	4	0.181382	+	TMA02	A04	0	0.00286369	+
	TMA02	A05	1	0.00646204	+	TMA02	A05	3	0.00342205	+	TMA02	A05	1	0.00167448	+
	TMA02	A06	1	0.000790639	-	TMA02	A06	4	0.064066	+	TMA02	A06	1	0.00335161	+
	TMA02	A07	1	0.00189036	-	TMA02	A07	4	0.076859	+	TMA02	A07	1	0.00271432	+
	TMA02	A08	0	0.00485437	+	TMA02	A08	0	0.00303797	+	TMA02	A08	1	0.0102669	+
	TMA02	A09	0	0.0156425	+	TMA02	A09	0	0.00274977	+	TMA02	A09	1	0.00855545	+
	TMA02	A10	0	0.00422833	+	TMA02	A10	0	0.00221484	+	TMA02	A10	0	0.0134078	+
	TMA02	A11	0	0.00334821	-	TMA02	A11	1	0.00494777	+	TMA02	A11	1	0.0172697	+
	TMA02	A12	1	0	-	TMA02	A12	1	0.000410678	+	TMA02	A12	1	0.000693963	+
	TMA02	A13	1	0.0019439	-	TMA02	A13	0	n/a	n/a	TMA02	A13	1	0.00272665	+
	TMA02	A14	1	0	-	TMA02	A14	4	n/a	n/a	TMA02	A14	1	0.000368053	-
	TMA02	B02	1	0.00896861	+	TMA02	B02	1	0.00258732	+	TMA02	B02	1	n/a	n/a
	TMA02	B03	1	0.002849	-	TMA02	B03	3	0.00699953	+	TMA02	B03	1	0.004561	+
	TMA02	B04	0	n/a	n/a	TMA02	B04	0	0.00334076	+	TMA02	B04	0	n/a	n/a
	TMA02	B05	0	n/a	n/a	TMA02	B05	0	n/a	n/a	TMA02	B05	0	n/a	n/a
	TMA02	B06	1	0.00339559	-	TMA02	B06	4	0.0745247	+	TMA02	B06	1	0.00726197	+
	TMA02	B07	1	0.316539	+	TMA02	B07	1	0.346899	+	TMA02	B07	1	0.270247	+
	TMA02	B08	0	0.0177096	+	TMA02	B08	0	0.166857	+	TMA02	B08	0	0.0358829	+
	TMA02	B09	0	0.00896057	+	TMA02	B09	0	0.0042605	+	TMA02	B09	1	0.00360065	+
	TMA02	B10	0	0.0204403	+	TMA02	B10	0	0.00228311	+	TMA02	B10	0	0.0310421	+
	TMA02	B11	0	0.0108005	+	TMA02	B11	4	0.130362	+	TMA02	B11	0	0.0241514	+
	TMA02	B12	0	0	-	TMA02	B12	0	0.002002	+	TMA02	B12	0	n/a	n/a
	TMA02	B13	1	0.000530504	-	TMA02	B13	1	0.000168947	-	TMA02	B13	1	0.00101902	+
	TMA02	B14	0	0.00216763	-	TMA02	B14	3	0.00407569	+	TMA02	B14	1	0.00312305	+
	TMA02	C02	1	0.0203077	+	TMA02	C02	1	0.00767754	+	TMA02	C02	1	0.0121792	+
	TMA02	C03	0	0.00559006	+	TMA02	C03	4	0.0638554	+	TMA02	C03	1	0.00659472	+
	TMA02	C04	0	0.0200573	+	TMA02	C04	0	0.00722456	+	TMA02	C04	0	0.0195972	+
	TMA02	C05	1	0.0040448	-	TMA02	C05	1	0.000979158	+	TMA02	C05	1	0.00807199	+
	TMA02	C06	1	0.000756287	-	TMA02	C06	4	0.0164609	+	TMA02	C06	1	0.0011446	+
	TMA02	C07	0	0.00330033	-	TMA02	C07	4	0.0261643	+	TMA02	C07	1	0.00231974	+
	TMA02	C08	1	0.00306984	-	TMA02	C08	4	0.0340452	+	TMA02	C08	1	0.00265675	+
	TMA02	C09	1	0.000876232	-	TMA02	C09	1	0.000197746	-	TMA02	C09	1	0.00100321	+
	TMA02	C10	1	0.0101956	+	TMA02	C10	4	0.887767	+	TMA02	C10	1	0.000977278	+
	TMA02	C11	1	0	-	TMA02	C11	4	0.4749	+	TMA02	C11	1	0.00016975	-
	TMA02	C12	1	0.000375799	-	TMA02	C12	4	n/a	n/a	TMA02	C12	1	0.000190476	-
	TMA02	C13	0	n/a	n/a	TMA02	C13	0	0.00869565	+	TMA02	C13	1	0.00170624	+
	TMA02	C14	0	n/a	n/a	TMA02	C14	0	n/a	n/a	TMA02	C14	0	n/a	n/a
	TMA02	D02	0	n/a	n/a	TMA02	D02	0	0.0305466	+	TMA02	D02	0	n/a	n/a
	TMA02	D03	1	0.0019239	-	TMA02	D03	4	0.147526	+	TMA02	D03	1	0.00834248	+
	TMA02	D04	1	0.00203046	-	TMA02	D04	4	0.0133146	+	TMA02	D04	1	0.00623159	+
	TMA02	D05	1	0.00576765	+	TMA02	D05	2	0.0037839	+	TMA02	D05	1	0.008	+
	TMA02	D06	1	0.000337268	-	TMA02	D06	1	0.000343171	+	TMA02	D06	1	0.004164	+
	TMA02	D07	1	0	-	TMA02	D07	1	0.000359066	+	TMA02	D07	1	0.000590667	+
	TMA02	D08	1	0.00260573	-	TMA02	D08	4	0.270449	+	TMA02	D08	1	0	-
	TMA02	D09	1	0.000141363	-	TMA02	D09	4	0.275018	+	TMA02	D09	1	0.000469263	+
	TMA02	D10	3	0.0161409	+	TMA02	D10	4	0.0184227	+	TMA02	D10	1	0.00115942	+
	TMA02	D11	1	0	-	TMA02	D11	4	0.0121304	+	TMA02	D11	1	0.000140233	-
	TMA02	D12	1	n/a	n/a	TMA02	D12	1	0.00214133	+	TMA02	D12	1	0.0110775	+
	TMA02	D13	2	0.00409956	-	TMA02	D13	1	0.000785752	+	TMA02	D13	1	0.00176145	+
	TMA02	D14	0	0.000880799	-	TMA02	D14	1	0.00105988	+	TMA02	D14	1	0.000661521	+
	TMA02	E02	1	0.0014758	-	TMA02	E02	4	0.0544924	+	TMA02	E02	1	0.00181394	+
	TMA02	E03	1	0.000203542	-	TMA02	E03	4	0.19941	+	TMA02	E03	1	0.00126103	+
	TMA02	E04	1	0.00272572	-	TMA02	E04	4	0.00497925	+	TMA02	E04	1	0.00781702	+
	TMA02	E05	0	n/a	n/a	TMA02	E05	3	0.0270603	+	TMA02	E05	1	0.0125828	+
	TMA02	E06	0	n/a	n/a	TMA02	E06	0	n/a	n/a	TMA02	E06	1	0.00367454	+
	TMA02	E07	1	0.00075959	-	TMA02	E07	3	0.00889404	+	TMA02	E07	1	0.00129462	+
	TMA02	E08	1	0.00071977	-	TMA02	E08	1	0.00158694	+	TMA02	E08	2	0.00436469	+
	TMA02	E09	1	0.000561956	-	TMA02	E09	4	0.359052	+	TMA02	E09	1	0	-
	TMA02	E10	1	0.000697229	-	TMA02	E10	4	0.0120229	+	TMA02	E10	1	0.00321737	+
	TMA02	E11	1	0.00577558	+	TMA02	E11	3	0.00567802	+	TMA02	E11	1	0.00589584	+
	TMA02	E12	1	0.00145603	-	TMA02	E12	1	0.000576369	+	TMA02	E12	1	0.00133809	+
	TMA02	E13	1	0.000962649	-	TMA02	E13	1	0.000478622	+	TMA02	E13	1	0.00128606	+
	TMA02	E14	4	0.511706	+	TMA02	E14	1	0.00053267	+	TMA02	E14	4	1.01945	+
	TMA02	F02	1	0.00236751	-	TMA02	F02	4	0.0514839	+	TMA02	F02	1	0.00420398	+
	TMA02	F03	1	0.0012471	-	TMA02	F03	0	0	-	TMA02	F03	2	0.0205395	+
	TMA02	F04	1	0.00123824	-	TMA02	F04	1	0	-	TMA02	F04	1	0.000227376	-
	TMA02	F05	0	0.0132341	+	TMA02	F05	0	0.0726295	+	TMA02	F05	1	0.00180261	+
	TMA02	F06	1	0.00370714	-	TMA02	F06	4	0.172955	+	TMA02	F06	1	0.00317572	+
	TMA02	F07	1	0.000125471	-	TMA02	F07	1	0.000122911	-	TMA02	F07	1	0.000365497	-
	TMA02	F08	1	0.0104987	+	TMA02	F08	3	0.00500417	+	TMA02	F08	1	0.000717103	+
	TMA02	F09	1	0.00148176	-	TMA02	F09	4	0.103865	+	TMA02	F09	1	0.00152701	+
	TMA02	F10	1	0.00366907	-	TMA02	F10	4	n/a	n/a	TMA02	F10	1	0.00102106	+
	TMA02	F11	1	0.000156372	-	TMA02	F11	4	0.0160157	+	TMA02	F11	1	0.000484653	+
	TMA02	F12	1	0.0267624	+	TMA02	F12	1	0.000572738	+	TMA02	F12	1	0.00407125	+
	TMA02	F13	1	0.000572574	-	TMA02	F13	4	0.362631	+	TMA02	F13	1	0.00043956	+
	TMA02	F14	1	0.000824538	-	TMA02	F14	1	0	-	TMA02	F14	4	0.00619327	+
	TMA02	G02	1	0.0163278	+	TMA02	G02	1	0.00181736	+	TMA02	G02	1	0.00424144	+
	TMA02	G03	4	0.0858912	+	TMA02	G03	4	0.0704296	+	TMA02	G03	1	0.000837521	+
	TMA02	G04	1	0.0025763	-	TMA02	G04	4	0.20457	+	TMA02	G04	1	0.0016129	+
	TMA02	G05	0	n/a	n/a	TMA02	G05	0	n/a	n/a	TMA02	G05	1	n/a	n/a
	TMA02	G06	1	0.00161514	-	TMA02	G06	1	0.0025974	+	TMA02	G06	1	0.00518888	+
	TMA02	G07	1	0.0011537	-	TMA02	G07	4	n/a	n/a	TMA02	G07	1	0.00027533	-
	TMA02	G08	1	0.000320513	-	TMA02	G08	4	0.126306	+	TMA02	G08	1	0.000303998	-
	TMA02	G09	1	0	-	TMA02	G09	4	0.124244	+	TMA02	G09	1	0.00171359	+
	TMA02	G10	0	0.00647088	+	TMA02	G10	1	0.000225428	-	TMA02	G10	1	0.00271399	+
	TMA02	G11	1	0.0058309	+	TMA02	G11	1	0.00148754	+	TMA02	G11	1	0.000699301	+
	TMA02	G12	0	0.00566893	+	TMA02	G12	4	0.12688	+	TMA02	G12	1	0.00115942	+
	TMA02	G13	1	0.000179469	-	TMA02	G13	4	0.00972029	+	TMA02	G13	1	0.000349284	-
	TMA02	G14	1	0.0127891	+	TMA02	G14	1	0.000300661	+	TMA02	G14	3	0.0470163	+
	TMA02	H02	2	0.0607441	+	TMA02	H02	1	0.00761421	+	TMA02	H02	2	0.00468933	+
	TMA02	H03	0	0.0545108	+	TMA02	H03	4	0.0639761	+	TMA02	H03	4	0.0240804	+
	TMA02	H04	1	0.00181291	-	TMA02	H04	1	0.000951928	+	TMA02	H04	1	0.00349956	+
	TMA02	H05	1	0.00188029	-	TMA02	H05	1	0.000325415	+	TMA02	H05	1	0.00219178	+
	TMA02	H06	3	0.00177054	-	TMA02	H06	1	0	-	TMA02	H06	1	0.00066912	+
	TMA02	H07	1	0.00268938	-	TMA02	H07	3	0.004329	+	TMA02	H07	1	0.00253991	+
	TMA02	H08	1	0.00138812	-	TMA02	H08	1	0.00326886	+	TMA02	H08	1	0.000502892	+
	TMA02	H09	1	0.00347222	-	TMA02	H09	1	0.00118203	+	TMA02	H09	1	0.00123977	+
	TMA02	H10	1	0.00413365	+	TMA02	H10	4	0.021689	+	TMA02	H10	1	0.00221811	+
	TMA02	H11	1	0.00090151	-	TMA02	H11	3	0.00334588	+	TMA02	H11	1	0.000384541	-
	TMA02	H12	1	0.000586166	-	TMA02	H12	1	0.000791452	+	TMA02	H12	1	0.0023488	+
	TMA02	H13	1	0.00361961	-	TMA02	H13	4	0.0174341	+	TMA02	H13	1	0.000224417	-
	TMA02	H14	x	x	x	TMA02	H14	x	x	x	TMA02	H14	x	x	x
	TMA03	A02	1	0.00175831	-	TMA03	A02	4	0.0203368	+	TMA03	A02	1	0.000285714	-
	TMA03	A03	0	0.0103152	+	TMA03	A03	4	0.0488669	+	TMA03	A03	1	0.00968937	+
	TMA03	A04	3	0.0097256	+	TMA03	A04	4	n/a	n/a	TMA03	A04	1	0.000532104	+
	TMA03	A05	1	0.000263193	-	TMA03	A05	4	0.00868193	+	TMA03	A05	1	0	-
	TMA03	A06	1	0.00060698	-	TMA03	A06	4	0.0553721	+	TMA03	A06	1	0.00127943	+
	TMA03	A07	1	0.000519076	-	TMA03	A07	3	0.0101546	+	TMA03	A07	1	n/a	n/a
	TMA03	A08	1	0.000503651	-	TMA03	A08	4	0.189021	+	TMA03	A08	1	0.00579839	+
	TMA03	A09	1	0	-	TMA03	A09	4	n/a	n/a	TMA03	A09	1	0.000703111	+
	TMA03	A10	1	0.000782065	-	TMA03	A10	2	n/a	n/a	TMA03	A10	0	0.0133333	+
	TMA03	A11	1	0.00191886	-	TMA03	A11	1	n/a	n/a	TMA03	A11	1	0.00838524	+
	TMA03	A12	1	0	-	TMA03	A12	3	0.0008285	+	TMA03	A12	1	0.000505945	+
	TMA03	A13	1	0.00153516	-	TMA03	A13	1	0.000353732	+	TMA03	A13	1	0.00217054	+
	TMA03	A14	1	0.000158554	-	TMA03	A14	4	0.195737	+	TMA03	A14	1	0.000982479	+
	TMA03	B02	1	0.000352547	-	TMA03	B02	4	0.0282158	+	TMA03	B02	1	0.00141221	+
	TMA03	B03	0	n/a	n/a	TMA03	B03	1	0.0010921	+	TMA03	B03	0	0.0198822	+
	TMA03	B04	1	0.000291163	-	TMA03	B04	1	0.00432713	+	TMA03	B04	0	n/a	n/a
	TMA03	B05	1	0.000899685	-	TMA03	B05	1	0.00015444	-	TMA03	B05	1	0.000391083	-
	TMA03	B06	1	0.00090978	-	TMA03	B06	4	0.0806599	+	TMA03	B06	1	0.00089299	+
	TMA03	B07	0	n/a	n/a	TMA03	B07	3	0.016106	+	TMA03	B07	1	0.00256608	+
	TMA03	B08	1	0.00226929	-	TMA03	B08	1	n/a	n/a	TMA03	B08	1	0.00236183	+
	TMA03	B09	2	0.0030776	-	TMA03	B09	0	n/a	n/a	TMA03	B09	1	0.000407581	-
	TMA03	B10	1	0.00026455	-	TMA03	B10	4	0.0215478	+	TMA03	B10	1	n/a	n/a
	TMA03	B11	1	0.00336553	-	TMA03	B11	1	0.00156223	+	TMA03	B11	1	0.00758483	+
	TMA03	B12	1	n/a	n/a	TMA03	B12	1	n/a	n/a	TMA03	B12	1	n/a	n/a
	TMA03	B13	1	0.000676476	-	TMA03	B13	1	n/a	n/a	TMA03	B13	1	0.00096782	+
	TMA03	B14	1	0	-	TMA03	B14	4	0.268536	+	TMA03	B14	1	0.000224997	-
	TMA03	C02	1	0.000581937	-	TMA03	C02	4	0.314155	+	TMA03	C02	1	0.00228778	+
	TMA03	C03	1	n/a	n/a	TMA03	C03	1	n/a	n/a	TMA03	C03	1	n/a	n/a
	TMA03	C04	1	0.001638	-	TMA03	C04	4	0.023355	+	TMA03	C04	1	0.0058104	+
	TMA03	C05	0	0.00110132	-	TMA03	C05	4	0.0703491	+	TMA03	C05	0	0.06	+
	TMA03	C06	1	0.00158562	-	TMA03	C06	1	0.00109529	+	TMA03	C06	1	0.00478469	+
	TMA03	C07	3	0.0149909	+	TMA03	C07	1	0	-	TMA03	C07	1	0.00582591	+
	TMA03	C08	0	n/a	n/a	TMA03	C08	4	n/a	n/a	TMA03	C08	0	n/a	n/a
	TMA03	C09	2	0.0197585	+	TMA03	C09	1	0.00114286	+	TMA03	C09	1	0.00863061	+
	TMA03	C10	1	0.000872854	-	TMA03	C10	3	0.0198733	+	TMA03	C10	1	0.00166778	+
	TMA03	C11	1	0.00118399	-	TMA03	C11	4	0.124494	+	TMA03	C11	0	n/a	n/a
	TMA03	C12	1	0.00133833	-	TMA03	C12	1	0.000562746	+	TMA03	C12	0	n/a	n/a
	TMA03	C13	1	0.010672	+	TMA03	C13	1	0.000243279	-	TMA03	C13	1	0.000674536	+
	TMA03	C14	1	0.00539265	+	TMA03	C14	1	0	-	TMA03	C14	0	0.00639764	+
	TMA03	D02	0	0.0360046	+	TMA03	D02	0	n/a	n/a	TMA03	D02	1	0.00849858	+
	TMA03	D03	0	n/a	n/a	TMA03	D03	0	n/a	n/a	TMA03	D03	0	n/a	n/a
	TMA03	D04	0	0.102199	+	TMA03	D04	0	0.00461681	+	TMA03	D04	1	0.0613932	+
	TMA03	D05	0	0.00667302	+	TMA03	D05	1	0.00447094	+	TMA03	D05	1	0.0307692	+
	TMA03	D06	0	n/a	n/a	TMA03	D06	4	n/a	n/a	TMA03	D06	0	0.0065261	+
	TMA03	D07	1	0	-	TMA03	D07	4	0.0471204	+	TMA03	D07	1	0.000711238	+
	TMA03	D08	1	0.000653595	-	TMA03	D08	1	0	-	TMA03	D08	1	0.0130522	+
	TMA03	D09	2	0.00561447	+	TMA03	D09	4	0.11493	+	TMA03	D09	0	0.0202276	+
	TMA03	D10	1	0.00045208	-	TMA03	D10	4	0.0409129	+	TMA03	D10	1	0.000898271	+
	TMA03	D11	3	0.00389294	-	TMA03	D11	4	0.000719166	+	TMA03	D11	1	0.00199933	+
	TMA03	D12	1	0.000780945	-	TMA03	D12	3	n/a	n/a	TMA03	D12	1	0.000332834	-
	TMA03	D13	3	0.0524662	+	TMA03	D13	4	0.0994828	+	TMA03	D13	1	0.0082853	+
	TMA03	D14	1	0.00225394	-	TMA03	D14	1	0.000758917	+	TMA03	D14	1	0.00191342	+
	TMA03	E02	1	0.0129623	+	TMA03	E02	1	0.0130719	+	TMA03	E02	1	0.0245171	+
	TMA03	E03	1	0	-	TMA03	E03	4	0.00649878	+	TMA03	E03	3	0.00561122	+
	TMA03	E04	1	0.00129273	-	TMA03	E04	4	0.0206307	+	TMA03	E04	1	0.00405426	+
	TMA03	E05	1	0.000721241	-	TMA03	E05	4	0.0635538	+	TMA03	E05	1	0.00475059	+
	TMA03	E06	1	0.0025	-	TMA03	E06	1	0.000548145	+	TMA03	E06	1	0.00304298	+
	TMA03	E07	1	0	-	TMA03	E07	1	0.00422833	+	TMA03	E07	1	0.00175254	+
	TMA03	E08	0	n/a	n/a	TMA03	E08	4	0.0336735	+	TMA03	E08	0	n/a	n/a
	TMA03	E09	0	0.00196721	-	TMA03	E09	1	0.00164853	+	TMA03	E09	1	0.0190989	+
	TMA03	E10	1	0.00272603	-	TMA03	E10	0	0.00215672	+	TMA03	E10	0	0.0229533	+
	TMA03	E11	1	0.00381862	-	TMA03	E11	1	0.000720981	+	TMA03	E11	1	0.00327946	+
	TMA03	E12	1	0.000500751	-	TMA03	E12	4	0.0470424	+	TMA03	E12	1	0.00070028	+
	TMA03	E13	1	0	-	TMA03	E13	4	0.0677134	+	TMA03	E13	0	0.00695297	+
	TMA03	E14	4	0.318519	+	TMA03	E14	1	0.035023	+	TMA03	E14	4	0.137931	+
	TMA03	F02	3	0.00252845	-	TMA03	F02	4	0.011039	+	TMA03	F02	1	n/a	n/a
	TMA03	F03	1	0.000584368	-	TMA03	F03	4	0.207271	+	TMA03	F03	1	0.000976971	+
	TMA03	F04	0	0.0925784	+	TMA03	F04	1	0.00343407	+	TMA03	F04	1	0.0224404	+
	TMA03	F05	1	0	-	TMA03	F05	4	0.140161	+	TMA03	F05	1	0.0020403	+
	TMA03	F06	1	0.00949534	+	TMA03	F06	1	0.00109443	+	TMA03	F06	1	0.0031423	+
	TMA03	F07	1	0.00252632	-	TMA03	F07	1	0	-	TMA03	F07	0	0.0135883	+
	TMA03	F08	1	0	-	TMA03	F08	1	0.000247341	+	TMA03	F08	1	0.00110644	+
	TMA03	F09	1	0.000348554	-	TMA03	F09	4	0.0488048	+	TMA03	F09	1	0.000946522	+
	TMA03	F10	2	0.0416153	+	TMA03	F10	4	0.0374005	+	TMA03	F10	1	0.00543478	+
	TMA03	F11	1	0.00021925	-	TMA03	F11	1	0.0131387	+	TMA03	F11	1	0.00158951	+
	TMA03	F12	1	0.000241779	-	TMA03	F12	4	0.0956164	+	TMA03	F12	1	0.000870701	+
	TMA03	F13	1	0.00419355	+	TMA03	F13	0	n/a	n/a	TMA03	F13	1	0.00140766	+
	TMA03	F14	3	0.0245647	+	TMA03	F14	4	0	-	TMA03	F14	4	0.112083	+
	TMA03	G02	1	0.000329381	-	TMA03	G02	4	0.21948	+	TMA03	G02	1	0.00023084	-
	TMA03	G03	1	0.000423549	-	TMA03	G03	1	0	-	TMA03	G03	1	0.00250358	+
	TMA03	G04	1	0.00832739	+	TMA03	G04	4	0.327145	+	TMA03	G04	1	0.0404412	+
	TMA03	G05	1	0.00242665	-	TMA03	G05	4	1.598962834	+	TMA03	G05	1	0.00167754	+
	TMA03	G06	1	0.0091417	+	TMA03	G06	1	0.00136737	+	TMA03	G06	1	0.0180624	+
	TMA03	G07	1	0.000285633	-	TMA03	G07	4	0.483304	+	TMA03	G07	1	0.00119225	+
	TMA03	G08	1	0.0149328	+	TMA03	G08	4	0.103846	+	TMA03	G08	1	0.0237893	+
	TMA03	G09	1	0.00032175	-	TMA03	G09	1	0.000175716	-	TMA03	G09	1	0.00195577	+
	TMA03	G10	1	0.00197287	-	TMA03	G10	1	0.000963391	+	TMA03	G10	1	0.00156215	+
	TMA03	G11	4	0.0228673	+	TMA03	G11	4	0.124964	+	TMA03	G11	3	0.0179533	+
	TMA03	G12	1	0.0016459	-	TMA03	G12	4	0.0894057	+	TMA03	G12	1	0.00195647	+
	TMA03	G13	1	0.000683293	-	TMA03	G13	3	0.00442478	+	TMA03	G13	0	n/a	n/a
	TMA03	G14	4	0.0521822	+	TMA03	G14	4	0.208606	+	TMA03	G14	3	0.0146664	+
	TMA03	H02	1	0.000377501	-	TMA03	H02	1	0.000833102	+	TMA03	H02	1	0.00423344	+
	TMA03	H03	1	0.000386772	-	TMA03	H03	4	n/a	n/a	TMA03	H03	0	n/a	n/a
	TMA03	H04	1	0.000788644	-	TMA03	H04	1	0.000925069	+	TMA03	H04	1	0.0119352	+
	TMA03	H05	0	0.00972862	+	TMA03	H05	1	n/a	n/a	TMA03	H05	0	n/a	n/a
	TMA03	H06	1	0.00212164	-	TMA03	H06	4	0.123524	+	TMA03	H06	1	0.0015388	+
	TMA03	H07	1	0.000835655	-	TMA03	H07	4	0.00879192	+	TMA03	H07	1	0.00158983	+
	TMA03	H08	1	0.0101107	+	TMA03	H08	1	0.00236967	+	TMA03	H08	0	n/a	n/a
	TMA03	H09	0	n/a	n/a	TMA03	H09	1	n/a	n/a	TMA03	H09	0	n/a	n/a
	TMA03	H10	1	0.00100503	-	TMA03	H10	1	0	-	TMA03	H10	1	0.00189979	+
	TMA03	H11	1	0.00126476	-	TMA03	H11	1	0.00122499	+	TMA03	H11	1	0.0023166	+
	TMA03	H12	1	0.000176523	-	TMA03	H12	1	0.000393701	+	TMA03	H12	1	0.000345483	-
	TMA03	H13	1	0.00507292	+	TMA03	H13	1	0	-	TMA03	H13	1	0.00376412	+
	TMA03	H14	4	0.180132	+	TMA03	H14	3	0.028686	+	TMA03	H14	3	0.00512145	+
	TMA04	A02	1	0.00187266	-	TMA04	A02	4	0.0592302	+	TMA04	A02	1	0.000687167	+
	TMA04	A03	0	n/a	n/a	TMA04	A03	4	0.0251591	+	TMA04	A03	1	0.00744622	+
	TMA04	A04	1	0.000459982	-	TMA04	A04	4	0.0324377	+	TMA04	A04	1	0	-
	TMA04	A05	1	0.000786164	-	TMA04	A05	4	0.208911	+	TMA04	A05	1	0.000508259	+
	TMA04	A06	1	0.0024028	-	TMA04	A06	3	0.0251487	+	TMA04	A06	1	0.00572246	+
	TMA04	A07	1	0.00172414	-	TMA04	A07	0	0	-	TMA04	A07	0	n/a	n/a
	TMA04	A08	0	0.00112613	-	TMA04	A08	1	0	-	TMA04	A08	0	n/a	n/a
	TMA04	A09	1	0.00654721	+	TMA04	A09	0	n/a	n/a	TMA04	A09	0	n/a	n/a
	TMA04	A10	0	n/a	n/a	TMA04	A10	1	0.0127524	+	TMA04	A10	0	n/a	n/a
	TMA04	A11	1	0.0139024	+	TMA04	A11	4	0.0619456	+	TMA04	A11	1	0.00997195	+
	TMA04	A12	0	n/a	n/a	TMA04	A12	4	0.664427	+	TMA04	A12	1	0.00171644	+
	TMA04	A13	1	0.00100351	-	TMA04	A13	1	0.00135916	+	TMA04	A13	1	0.00559441	+
	TMA04	A14	1	0.00433005	+	TMA04	A14	1	0.000826173	+	TMA04	A14	1	0.00317749	+
	TMA04	B02	1	0.00907716	+	TMA04	B02	1	0.00102249	+	TMA04	B02	1	0.00211161	+
	TMA04	B03	0	0.0164577	+	TMA04	B03	4	0.0960562	+	TMA04	B03	1	0.00781955	+
	TMA04	B04	1	0.0044164	+	TMA04	B04	1	0.00133779	+	TMA04	B04	1	0.00421179	+
	TMA04	B05	0	n/a	n/a	TMA04	B05	0	n/a	n/a	TMA04	B05	0	n/a	n/a
	TMA04	B06	1	0.0145631	+	TMA04	B06	0	n/a	n/a	TMA04	B06	0	n/a	n/a
	TMA04	B07	0	0.00135318	-	TMA04	B07	4	0.164656	+	TMA04	B07	0	n/a	n/a
	TMA04	B08	0	0.00519288	+	TMA04	B08	3	0.00750563	+	TMA04	B08	1	0.0020592	+
	TMA04	B09	1	0.000304599	-	TMA04	B09	4	0.035982	+	TMA04	B09	1	0.00379957	+
	TMA04	B10	1	0.0241888	+	TMA04	B10	4	0.0779983	+	TMA04	B10	0	n/a	n/a
	TMA04	B11	0	n/a	n/a	TMA04	B11	1	0.00152905	+	TMA04	B11	1	0.0218401	+
	TMA04	B12	0	n/a	n/a	TMA04	B12	0	n/a	n/a	TMA04	B12	0	n/a	n/a
	TMA04	B13	1	0.00562149	+	TMA04	B13	0	0.0112245	+	TMA04	B13	1	0.015839	+
	TMA04	B14	0	n/a	n/a	TMA04	B14	0	n/a	n/a	TMA04	B14	0	0.0233615	+
	TMA04	C02	0	n/a	n/a	TMA04	C02	3	n/a	n/a	TMA04	C02	1	0.00204798	+
	TMA04	C03	1	0.00137363	-	TMA04	C03	4	0.40535	+	TMA04	C03	1	0.00113379	+
	TMA04	C04	0	n/a	n/a	TMA04	C04	3	0.00108748	+	TMA04	C04	1	0.000153163	-
	TMA04	C05	0	0.00247262	-	TMA04	C05	4	0.059802	+	TMA04	C05	1	0.00222017	+
	TMA04	C06	0	n/a	n/a	TMA04	C06	0	n/a	n/a	TMA04	C06	0	0.0184255	+
	TMA04	C07	0	0.0118519	+	TMA04	C07	0	n/a	n/a	TMA04	C07	0	n/a	n/a
	TMA04	C08	0	n/a	n/a	TMA04	C08	0	0.0212291	+	TMA04	C08	0	n/a	n/a
	TMA04	C09	1	0.0184008	+	TMA04	C09	1	0.000357782	+	TMA04	C09	1	0.00331034	+
	TMA04	C10	0	0.00936455	+	TMA04	C10	4	0.0415867	+	TMA04	C10	0	0.0292929	+
	TMA04	C11	0	0.00774765	+	TMA04	C11	1	0.00193892	+	TMA04	C11	0	0.0109141	+
	TMA04	C12	0	0.00376506	-	TMA04	C12	2	0.0110213	+	TMA04	C12	1	0.00823828	+
	TMA04	C13	4	0.0218495	+	TMA04	C13	3	0.00426509	+	TMA04	C13	1	0.000590493	+
	TMA04	C14	1	0.0035319	-	TMA04	C14	0	0.00304646	+	TMA04	C14	1	0.000634216	+
	TMA04	D02	0	0.00473416	+	TMA04	D02	4	0.107607	+	TMA04	D02	1	0.0104962	+
	TMA04	D03	0	0.00252398	-	TMA04	D03	4	n/a	n/a	TMA04	D03	1	0.00995914	+
	TMA04	D04	0	n/a	n/a	TMA04	D04	1	0.00230203	+	TMA04	D04	3	0.031043	+
	TMA04	D05	0	n/a	n/a	TMA04	D05	0	n/a	n/a	TMA04	D05	0	0.00204248	+
	TMA04	D06	0	n/a	n/a	TMA04	D06	4	0.142319	+	TMA04	D06	1	0.00138641	+
	TMA04	D07	1	0.000589623	-	TMA04	D07	1	0	-	TMA04	D07	1	0.0011705	+
	TMA04	D08	0	n/a	n/a	TMA04	D08	0	0.00437637	+	TMA04	D08	0	n/a	n/a
	TMA04	D09	1	0.0102688	+	TMA04	D09	4	0.0580435	+	TMA04	D09	1	0.00383661	+
	TMA04	D10	1	0.00101249	-	TMA04	D10	1	0.00127129	+	TMA04	D10	1	0.00255232	+
	TMA04	D11	0	n/a	n/a	TMA04	D11	4	0.02309	+	TMA04	D11	0	0.0110051	+
	TMA04	D12	1	0.00196399	-	TMA04	D12	4	0.0600652	+	TMA04	D12	1	0.00303301	+
	TMA04	D13	0	0.00218898	-	TMA04	D13	4	0.0121601	+	TMA04	D13	1	0.00330688	+
	TMA04	D14	1	0.00113058	-	TMA04	D14	3	0.0166761	+	TMA04	D14	1	0.000160953	-
	TMA04	E02	0	0.0137174	+	TMA04	E02	0	n/a	n/a	TMA04	E02	0	0.0179806	+
	TMA04	E03	1	0.00140281	-	TMA04	E03	0	n/a	n/a	TMA04	E03	1	0.00673332	+
	TMA04	E04	0	n/a	n/a	TMA04	E04	4	n/a	n/a	TMA04	E04	0	n/a	n/a
	TMA04	E05	0	n/a	n/a	TMA04	E05	0	n/a	n/a	TMA04	E05	0	n/a	n/a
	TMA04	E06	1	0.000623928	-	TMA04	E06	4	n/a	n/a	TMA04	E06	1	0.00317209	+
	TMA04	E07	1	0.00236327	-	TMA04	E07	4	0.0204828	+	TMA04	E07	1	0.0146765	+
	TMA04	E08	0	n/a	n/a	TMA04	E08	4	0.131255	+	TMA04	E08	0	n/a	n/a
	TMA04	E09	0	n/a	n/a	TMA04	E09	0	0.00897308	+	TMA04	E09	0	n/a	n/a
	TMA04	E10	0	n/a	n/a	TMA04	E10	0	n/a	n/a	TMA04	E10	0	n/a	n/a
	TMA04	E11	0	0.0126002	+	TMA04	E11	0	0.00120627	+	TMA04	E11	0	n/a	n/a
	TMA04	E12	1	0.00305914	-	TMA04	E12	1	0.0010981	+	TMA04	E12	1	0.00258589	+
	TMA04	E13	4	0.0098081	+	TMA04	E13	1	0.000629327	+	TMA04	E13	1	0.0197221	+
	TMA04	E14	4	0.854357	+	TMA04	E14	1	0.0332046	+	TMA04	E14	4	0.108571	+
	TMA04	F02	1	0.0133556	+	TMA04	F02	4	n/a	n/a	TMA04	F02	3	0.00355973	+
	TMA04	F03	1	0.00550026	+	TMA04	F03	0	0.0202256	+	TMA04	F03	1	0.0170178	+
	TMA04	F04	1	0.000959693	-	TMA04	F04	4	0.625986	+	TMA04	F04	1	0.00196399	+
	TMA04	F05	1	0.000594648	-	TMA04	F05	1	0.00128425	+	TMA04	F05	1	0.00056444	+
	TMA04	F06	0	n/a	n/a	TMA04	F06	0	n/a	n/a	TMA04	F06	0	n/a	n/a
	TMA04	F07	1	0.00132979	-	TMA04	F07	1	0.000198413	-	TMA04	F07	1	0.00145349	+
	TMA04	F08	0	0.004329	+	TMA04	F08	1	0	-	TMA04	F08	0	n/a	n/a
	TMA04	F09	1	0.0023166	-	TMA04	F09	4	n/a	n/a	TMA04	F09	1	0.00171863	+
	TMA04	F10	0	n/a	n/a	TMA04	F10	0	n/a	n/a	TMA04	F10	0	n/a	n/a
	TMA04	F11	0	n/a	n/a	TMA04	F11	0	0.00154321	+	TMA04	F11	0	n/a	n/a
	TMA04	F12	0	0.00520833	+	TMA04	F12	1	n/a	n/a	TMA04	F12	1	0.00584997	+
	TMA04	F13	0	0.0132013	+	TMA04	F13	4	0.0429418	+	TMA04	F13	2	0.0233607	+
	TMA04	F14	4	0.212326	+	TMA04	F14	2	0.000136649	-	TMA04	F14	4	0.0130351	+
	TMA04	G02	1	0.000252972	-	TMA04	G02	1	0	-	TMA04	G02	1	0.000708048	+
	TMA04	G03	1	0.000934143	-	TMA04	G03	1	0.000319489	+	TMA04	G03	1	0.00588755	+
	TMA04	G04	1	0.00312663	-	TMA04	G04	4	0.0201624	+	TMA04	G04	1	0.00448113	+
	TMA04	G05	0	0.00928382	+	TMA04	G05	0	n/a	n/a	TMA04	G05	0	n/a	n/a
	TMA04	G06	1	0.0014988	-	TMA04	G06	0	n/a	n/a	TMA04	G06	0	n/a	n/a
	TMA04	G07	0	0.00597015	+	TMA04	G07	3	n/a	n/a	TMA04	G07	1	0.0244922	+
	TMA04	G08	0	0.00319489	-	TMA04	G08	0	n/a	n/a	TMA04	G08	0	n/a	n/a
	TMA04	G09	0	0.0038506	-	TMA04	G09	4	0.0105316	+	TMA04	G09	0	n/a	n/a
	TMA04	G10	1	0.000588408	-	TMA04	G10	1	0	-	TMA04	G10	1	0.000996512	+
	TMA04	G11	1	0.00194094	-	TMA04	G11	4	0.0342456	+	TMA04	G11	1	0.000688516	+
	TMA04	G12	1	0.00397686	-	TMA04	G12	3	0.0152629	+	TMA04	G12	1	0.000339789	-
	TMA04	G13	1	0.000658183	-	TMA04	G13	1	0	-	TMA04	G13	1	0.000273898	-
	TMA04	G14	4	0.0143599	+	TMA04	G14	4	0.0647225	+	TMA04	G14	3	0.00412797	+
	TMA04	H02	1	0.00379687	-	TMA04	H02	1	0.000240906	-	TMA04	H02	1	0.00400501	+
	TMA04	H03	0	0.0381526	+	TMA04	H03	0	0.00764818	+	TMA04	H03	1	n/a	n/a
	TMA04	H04	1	0.00106383	-	TMA04	H04	3	0.0568182	+	TMA04	H04	1	0.00309598	+
	TMA04	H05	1	0.00216558	-	TMA04	H05	4	n/a	n/a	TMA04	H05	1	0.000335402	-
	TMA04	H06	0	0.00155039	-	TMA04	H06	4	0.545357	+	TMA04	H06	1	0.00567721	+
	TMA04	H07	0	n/a	n/a	TMA04	H07	4	0.116267	+	TMA04	H07	0	n/a	n/a
	TMA04	H08	1	0.00286533	-	TMA04	H08	3	0.00259585	+	TMA04	H08	1	0.000233481	-
	TMA04	H09	1	0.00479233	+	TMA04	H09	1	0.00165563	+	TMA04	H09	0	n/a	n/a
	TMA04	H10	1	0.0015124	-	TMA04	H10	4	0.58396	+	TMA04	H10	1	0.0124006	+
	TMA04	H11	0	n/a	n/a	TMA04	H11	4	0.218354	+	TMA04	H11	1	0.000621697	+
	TMA04	H12	0	n/a	n/a	TMA04	H12	3	0.0148583	+	TMA04	H12	1	0.000324149	-
	TMA04	H13	1	0.00991034	+	TMA04	H13	3	0.0085693	+	TMA04	H13	1	0.00327869	+
	TMA04	H14	4	0.198566	+	TMA04	H14	4	0.0623355	+	TMA04	H14	3	0.0414943	+
	TMA05	A02	1	0.000221779	-	TMA05	A02	1	0.00347222	+	TMA05	A02	0	n/a	n/a
	TMA05	A03	1	0.00196078	-	TMA05	A03	1	0.000315358	+	TMA05	A03	1	0.00251969	+
	TMA05	A04	1	0	-	TMA05	A04	3	n/a	n/a	TMA05	A04	1	0.000562324	+
	TMA05	A05	1	0.00103138	-	TMA05	A05	2	0.00258017	+	TMA05	A05	1	0.00345473	+
	TMA05	A06	1	0.00150344	-	TMA05	A06	1	0.0013132	+	TMA05	A06	1	0.000381534	-
	TMA05	A07	3	0.040682	+	TMA05	A07	3	0.0040146	+	TMA05	A07	1	0.00157356	+
	TMA05	A08	1	0.0014827	-	TMA05	A08	3	0.00869244	+	TMA05	A08	0	n/a	n/a
	TMA05	A09	1	0.00213509	-	TMA05	A09	4	0.0625	+	TMA05	A09	1	0.00153846	+
	TMA05	A10	3	0.00290276	-	TMA05	A10	3	0.00433673	+	TMA05	A10	1	0.000475511	+
	TMA05	A11	1	0.00142399	-	TMA05	A11	3	n/a	n/a	TMA05	A11	1	0.00218627	+
	TMA05	A12	1	0.00927357	+	TMA05	A12	0	n/a	n/a	TMA05	A12	1	0.00772366	+
	TMA05	A13	4	0.0363399	+	TMA05	A13	4	0.0203295	+	TMA05	A13	1	0.00663298	+
	TMA05	A14	1	0.00120951	-	TMA05	A14	1	0	-	TMA05	A14	1	0.000124517	-
	TMA05	B02	0	n/a	n/a	TMA05	B02	0	n/a	n/a	TMA05	B02	0	n/a	n/a
	TMA05	B03	0	n/a	n/a	TMA05	B03	0	n/a	n/a	TMA05	B03	0	n/a	n/a
	TMA05	B04	1	0.00167973	-	TMA05	B04	1	n/a	n/a	TMA05	B04	1	0.00159405	+
	TMA05	B05	0	n/a	n/a	TMA05	B05	0	n/a	n/a	TMA05	B05	0	n/a	n/a
	TMA05	B06	1	0.0120699	+	TMA05	B06	4	0.652557	+	TMA05	B06	1	0.00121065	+
	TMA05	B07	2	0.00375346	-	TMA05	B07	4	0.084022	+	TMA05	B07	1	0.0019088	+
	TMA05	B08	1	0.00191164	-	TMA05	B08	1	0.000222025	-	TMA05	B08	1	0	-
	TMA05	B09	1	0.00208279	-	TMA05	B09	3	0.012655	+	TMA05	B09	1	0.00369117	+
	TMA05	B10	1	0	-	TMA05	B10	3	0.00730764	+	TMA05	B10	1	0.000254356	-
	TMA05	B11	4	0.172441	+	TMA05	B11	4	n/a	n/a	TMA05	B11	1	0.00434049	+
	TMA05	B12	1	n/a	n/a	TMA05	B12	0	n/a	n/a	TMA05	B12	0	n/a	n/a
	TMA05	B13	0	n/a	n/a	TMA05	B13	0	n/a	n/a	TMA05	B13	0	n/a	n/a
	TMA05	B14	1	0.000110254	-	TMA05	B14	1	0.000927521	+	TMA05	B14	1	n/a	n/a
	TMA05	C02	1	0.00114961	-	TMA05	C02	1	0.00586682	+	TMA05	C02	1	0.00313635	+
	TMA05	C03	2	0.0497207	+	TMA05	C03	1	n/a	n/a	TMA05	C03	1	0.00156006	+
	TMA05	C04	1	0.000360924	-	TMA05	C04	4	0.0335286	+	TMA05	C04	1	0.000370188	-
	TMA05	C05	1	0.000392804	-	TMA05	C05	1	n/a	n/a	TMA05	C05	1	0.00119323	+
	TMA05	C06	4	0.335266	+	TMA05	C06	1	0.0027668	+	TMA05	C06	3	0.044782	+
	TMA05	C07	0	0.0415282	+	TMA05	C07	4	n/a	n/a	TMA05	C07	0	0.00972447	+
	TMA05	C08	1	0.00624711	+	TMA05	C08	1	0.0112613	+	TMA05	C08	0	n/a	n/a
	TMA05	C09	1	n/a	n/a	TMA05	C09	1	n/a	n/a	TMA05	C09	0	n/a	n/a
	TMA05	C10	1	0.000244798	-	TMA05	C10	0	n/a	n/a	TMA05	C10	1	n/a	n/a
	TMA05	C11	4	0.0343697	+	TMA05	C11	1	0.000599161	+	TMA05	C11	1	0.00125226	+
	TMA05	C12	1	0	-	TMA05	C12	4	0.0669907	+	TMA05	C12	1	0.00035369	-
	TMA05	C13	0	n/a	n/a	TMA05	C13	0	n/a	n/a	TMA05	C13	0	n/a	n/a
	TMA05	C14	1	0.00899621	+	TMA05	C14	1	n/a	n/a	TMA05	C14	1	0.00490497	+
	TMA05	D02	1	0.00318134	-	TMA05	D02	1	0.00320718	+	TMA05	D02	1	0.00565504	+
	TMA05	D03	1	0.00221631	-	TMA05	D03	1	0.000621891	+	TMA05	D03	1	0.00462487	+
	TMA05	D04	1	n/a	n/a	TMA05	D04	1	n/a	n/a	TMA05	D04	1	0.0027894	+
	TMA05	D05	1	0.00288548	-	TMA05	D05	1	0.00148085	+	TMA05	D05	1	0.00759734	+
	TMA05	D06	3	0.0125728	+	TMA05	D06	2	0.00814926	+	TMA05	D06	1	0.00808197	+
	TMA05	D07	1	0.000751174	-	TMA05	D07	4	0.185516	+	TMA05	D07	1	0.00401822	+
	TMA05	D08	1	0.00164663	-	TMA05	D08	1	0.00179662	+	TMA05	D08	1	0.00411644	+
	TMA05	D09	1	0.0187793	+	TMA05	D09	1	n/a	n/a	TMA05	D09	1	0.0146232	+
	TMA05	D10	1	0.00159927	-	TMA05	D10	0	n/a	n/a	TMA05	D10	1	0.0029431	+
	TMA05	D11	1	0.00405171	-	TMA05	D11	4	n/a	n/a	TMA05	D11	0	0.00497159	+
	TMA05	D12	1	0.00108637	-	TMA05	D12	1	0.00680272	+	TMA05	D12	1	0.00819414	+
	TMA05	D13	4	0.0608341	+	TMA05	D13	1	n/a	n/a	TMA05	D13	0	n/a	n/a
	TMA05	D14	0	n/a	n/a	TMA05	D14	0	n/a	n/a	TMA05	D14	0	n/a	n/a
	TMA05	E02	0	n/a	n/a	TMA05	E02	0	n/a	n/a	TMA05	E02	0	n/a	n/a
	TMA05	E03	0	0.00104384	-	TMA05	E03	1	0.0171135	+	TMA05	E03	1	0.012786	+
	TMA05	E04	0	n/a	n/a	TMA05	E04	4	n/a	n/a	TMA05	E04	1	0.00396539	+
	TMA05	E05	1	n/a	n/a	TMA05	E05	1	n/a	n/a	TMA05	E05	0	n/a	n/a
	TMA05	E06	0	n/a	n/a	TMA05	E06	0	n/a	n/a	TMA05	E06	1	n/a	n/a
	TMA05	E07	1	0.000784006	-	TMA05	E07	4	0.669958	+	TMA05	E07	1	0.00252409	+
	TMA05	E08	1	0	-	TMA05	E08	0	n/a	n/a	TMA05	E08	1	0.00150021	+
	TMA05	E09	1	0.000420698	-	TMA05	E09	0	n/a	n/a	TMA05	E09	0	n/a	n/a
	TMA05	E10	0	0.00498866	+	TMA05	E10	0	n/a	n/a	TMA05	E10	1	0.00829082	+
	TMA05	E11	0	0.013013	+	TMA05	E11	0	n/a	n/a	TMA05	E11	0	n/a	n/a
	TMA05	E12	0	n/a	n/a	TMA05	E12	0	n/a	n/a	TMA05	E12	0	n/a	n/a
	TMA05	E13	0	n/a	n/a	TMA05	E13	0	n/a	n/a	TMA05	E13	1	n/a	n/a
	TMA05	E14	2	0.00034658	-	TMA05	E14	1	0.000505561	+	TMA05	E14	2	0.000685166	+
	TMA05	F02	0	n/a	n/a	TMA05	F02	0	n/a	n/a	TMA05	F02	0	n/a	n/a
	TMA05	F03	3	0.00503853	+	TMA05	F03	1	0.00208551	+	TMA05	F03	1	0.010547	+
	TMA05	F04	1	0	-	TMA05	F04	1	0.000992063	+	TMA05	F04	1	0.00108303	+
	TMA05	F05	0	n/a	n/a	TMA05	F05	0	n/a	n/a	TMA05	F05	0	n/a	n/a
	TMA05	F06	0	n/a	n/a	TMA05	F06	4	n/a	n/a	TMA05	F06	0	n/a	n/a
	TMA05	F07	3	0.0356481	+	TMA05	F07	3	0.0143642	+	TMA05	F07	1	0.00816697	+
	TMA05	F08	1	0.00345901	-	TMA05	F08	1	0	-	TMA05	F08	1	0.002826	+
	TMA05	F09	2	0.02331	+	TMA05	F09	1	0.000686342	+	TMA05	F09	1	0	-
	TMA05	F10	1	0.00326691	-	TMA05	F10	1	0.00216606	+	TMA05	F10	1	0.00295858	+
	TMA05	F11	1	0.0013905	-	TMA05	F11	4	0.386343	+	TMA05	F11	0	0.00297619	+
	TMA05	F12	1	0.00175246	-	TMA05	F12	4	n/a	n/a	TMA05	F12	1	n/a	n/a
	TMA05	F13	1	0.00294985	-	TMA05	F13	1	0.00145985	+	TMA05	F13	1	0.00184644	+
	TMA05	F14	4	1.20728	+	TMA05	F14	3	0.00321058	+	TMA05	F14	4	0.393525	+
	TMA05	G02	1	0.0024855	-	TMA05	G02	2	0.00629765	+	TMA05	G02	1	0	-
	TMA05	G03	1	0.0011655	-	TMA05	G03	1	0.00132509	+	TMA05	G03	1	0.00122449	+
	TMA05	G04	1	0.536062	+	TMA05	G04	0	n/a	n/a	TMA05	G04	0	0.542553	+
	TMA05	G05	0	n/a	n/a	TMA05	G05	1	0.00157233	+	TMA05	G05	1	0.0040282	+
	TMA05	G06	1	0.0026455	-	TMA05	G06	4	0.249293	+	TMA05	G06	1	0.00427465	+
	TMA05	G07	1	0.00255002	-	TMA05	G07	1	0.000895857	+	TMA05	G07	1	0.00197981	+
	TMA05	G08	1	0.00520883	+	TMA05	G08	4	0.0315186	+	TMA05	G08	1	0.00890179	+
	TMA05	G09	1	0.000792707	-	TMA05	G09	1	0.00146168	+	TMA05	G09	1	0.000214454	-
	TMA05	G10	4	0.108782	+	TMA05	G10	4	0.122185	+	TMA05	G10	1	0.00507099	+
	TMA05	G11	1	0.00264389	-	TMA05	G11	0	n/a	n/a	TMA05	G11	0	n/a	n/a
	TMA05	G12	1	0.00116392	-	TMA05	G12	0	n/a	n/a	TMA05	G12	1	n/a	n/a
	TMA05	G13	1	0.00313428	-	TMA05	G13	1	0.00127796	+	TMA05	G13	1	0.00261011	+
	TMA05	G14	1	0.0394277	+	TMA05	G14	1	0.00225806	+	TMA05	G14	1	0.00976971	+
	TMA05	H02	0	n/a	n/a	TMA05	H02	0	n/a	n/a	TMA05	H02	0	n/a	n/a
	TMA05	H03	0	n/a	n/a	TMA05	H03	0	n/a	n/a	TMA05	H03	0	n/a	n/a
	TMA05	H04	0	n/a	n/a	TMA05	H04	0	n/a	n/a	TMA05	H04	0	n/a	n/a
	TMA05	H05	1	0.00390144	-	TMA05	H05	3	0.0165659	+	TMA05	H05	1	0.00161365	+
	TMA05	H06	1	0.00145253	-	TMA05	H06	1	0	-	TMA05	H06	1	0.0129015	+
	TMA05	H07	0	n/a	n/a	TMA05	H07	0	n/a	n/a	TMA05	H07	1	0.0379278	+
	TMA05	H08	1	n/a	n/a	TMA05	H08	1	0.132829	+	TMA05	H08	0	0.109842	+
	TMA05	H09	1	0.000658328	-	TMA05	H09	3	0.0244209	+	TMA05	H09	1	0.00084317	+
	TMA05	H10	1	0	-	TMA05	H10	1	0.00080048	+	TMA05	H10	1	n/a	n/a
	TMA05	H11	0	n/a	n/a	TMA05	H11	1	n/a	n/a	TMA05	H11	0	n/a	n/a
	TMA05	H12	3	0.00292329	-	TMA05	H12	4	0.219252	+	TMA05	H12	1	0	-
	TMA05	H13	2	0.000551826	-	TMA05	H13	3	n/a	n/a	TMA05	H13	1	0.00049807	+
	TMA05	H14	4	0.0880623	+	TMA05	H14	4	0.183555	+	TMA05	H14	1	0.00798176	+
	TMA06	A02	1	n/a	n/a	TMA06	A02	3	0.0090999	+	TMA06	A02	1	0.00178183	+
	TMA06	A03	1	0.00223033	-	TMA06	A03	1	0.00117726	+	TMA06	A03	1	0.00189101	+
	TMA06	A04	4	0.0552565	+	TMA06	A04	1	0	-	TMA06	A04	1	0.00296626	+
	TMA06	A05	4	0.0268421	+	TMA06	A05	1	0.000725163	+	TMA06	A05	1	0.0399419	+
	TMA06	A06	1	0.00383362	-	TMA06	A06	1	0.0017138	+	TMA06	A06	1	0.0013587	+
	TMA06	A07	1	0.000624805	-	TMA06	A07	1	0.000417885	+	TMA06	A07	1	0.00518314	+
	TMA06	A08	1	0.000247709	-	TMA06	A08	4	0.225993	+	TMA06	A08	1	0.000607903	+
	TMA06	A09	1	0.000375094	-	TMA06	A09	4	n/a	n/a	TMA06	A09	1	0.000373483	-
	TMA06	A10	1	0.00170261	-	TMA06	A10	4	0.423786	+	TMA06	A10	1	0.00152866	+
	TMA06	A11	1	0.000185048	-	TMA06	A11	4	0.0037292	+	TMA06	A11	1	0.000484653	+
	TMA06	A12	1	n/a	n/a	TMA06	A12	1	0.00587828	+	TMA06	A12	1	0.000837872	+
	TMA06	A13	1	0.000265041	-	TMA06	A13	4	n/a	n/a	TMA06	A13	1	0.00154712	+
	TMA06	A14	1	0.000651678	-	TMA06	A14	1	0.000746687	+	TMA06	A14	1	0.00186974	+
	TMA06	B02	0	n/a	n/a	TMA06	B02	2	0.00554939	+	TMA06	B02	1	0.00540287	+
	TMA06	B03	1	0.000569801	-	TMA06	B03	3	0.0135639	+	TMA06	B03	1	0.00145702	+
	TMA06	B04	1	0.00319107	-	TMA06	B04	1	0.000196002	-	TMA06	B04	1	0.00128276	+
	TMA06	B05	1	0.000280584	-	TMA06	B05	4	0.0237355	+	TMA06	B05	1	0.000284981	-
	TMA06	B06	1	0.000457875	-	TMA06	B06	0	n/a	n/a	TMA06	B06	1	0.000764526	+
	TMA06	B07	1	0.000408163	-	TMA06	B07	0	n/a	n/a	TMA06	B07	1	0.00243263	+
	TMA06	B08	1	0.000497327	-	TMA06	B08	4	0.0100883	+	TMA06	B08	1	0.000559519	+
	TMA06	B09	1	0.00392157	-	TMA06	B09	4	0.14627	+	TMA06	B09	1	0.0121311	+
	TMA06	B10	4	0.0622172	+	TMA06	B10	4	n/a	n/a	TMA06	B10	3	0.0556213	+
	TMA06	B11	1	0.00166713	-	TMA06	B11	0	n/a	n/a	TMA06	B11	0	n/a	n/a
	TMA06	B12	1	0.0404938	+	TMA06	B12	0	n/a	n/a	TMA06	B12	0	n/a	n/a
	TMA06	B13	3	0.00868021	+	TMA06	B13	4	0.218023	+	TMA06	B13	1	0.00113766	+
	TMA06	B14	1	0	-	TMA06	B14	3	n/a	n/a	TMA06	B14	1	0	-
	TMA06	C02	1	0.000259516	-	TMA06	C02	1	n/a	n/a	TMA06	C02	0	n/a	n/a
	TMA06	C03	1	0.0152009	+	TMA06	C03	4	0.0746087	+	TMA06	C03	1	0.00151831	+
	TMA06	C04	1	n/a	n/a	TMA06	C04	1	n/a	n/a	TMA06	C04	1	n/a	n/a
	TMA06	C05	1	0.00164042	-	TMA06	C05	1	0	-	TMA06	C05	1	0.00412513	+
	TMA06	C06	3	0.00961065	+	TMA06	C06	1	0.00178827	+	TMA06	C06	1	0.00328228	+
	TMA06	C07	1	0.00073928	-	TMA06	C07	1	0.00263071	+	TMA06	C07	1	0.00689862	+
	TMA06	C08	4	0.286653	+	TMA06	C08	1	0.0057971	+	TMA06	C08	1	0.00875753	+
	TMA06	C09	1	0.00405358	-	TMA06	C09	1	0.00317383	+	TMA06	C09	1	0.00157205	+
	TMA06	C10	1	0.000512033	-	TMA06	C10	3	0.00740319	+	TMA06	C10	1	0.000164989	-
	TMA06	C11	1	0.000600781	-	TMA06	C11	4	0.136803	+	TMA06	C11	1	0.00292683	+
	TMA06	C12	1	0.00720288	+	TMA06	C12	0	0.00863931	+	TMA06	C12	0	n/a	n/a
	TMA06	C13	1	0.000835422	-	TMA06	C13	4	n/a	n/a	TMA06	C13	1	0.00498306	+
	TMA06	C14	1	0.000270051	-	TMA06	C14	3	0.0138981	+	TMA06	C14	1	0.00259837	+
	TMA06	D02	1	n/a	n/a	TMA06	D02	1	0.00152483	+	TMA06	D02	1	0.000277675	-
	TMA06	D03	1	0.000811853	-	TMA06	D03	1	0.00470588	+	TMA06	D03	1	0.00340716	+
	TMA06	D04	0	n/a	n/a	TMA06	D04	4	0.0589221	+	TMA06	D04	0	0.00465549	+
	TMA06	D05	0	0.0191987	+	TMA06	D05	0	n/a	n/a	TMA06	D05	1	0.0042886	+
	TMA06	D06	1	0.000206697	-	TMA06	D06	1	0.000487805	+	TMA06	D06	1	0	-
	TMA06	D07	0	n/a	n/a	TMA06	D07	0	n/a	n/a	TMA06	D07	0	n/a	n/a
	TMA06	D08	1	0	-	TMA06	D08	4	0.0870803	+	TMA06	D08	1	0.000793441	+
	TMA06	D09	1	0.000170445	-	TMA06	D09	4	0.0214174	+	TMA06	D09	1	0.00251731	+
	TMA06	D10	1	0	-	TMA06	D10	3	0.00192069	+	TMA06	D10	1	0.00165626	+
	TMA06	D11	1	0.00166389	-	TMA06	D11	4	0.207596	+	TMA06	D11	1	0.00229358	+
	TMA06	D12	1	0.000366569	-	TMA06	D12	4	n/a	n/a	TMA06	D12	1	0.00660429	+
	TMA06	D13	1	0	-	TMA06	D13	4	n/a	n/a	TMA06	D13	1	0.00055517	+
	TMA06	D14	1	0.00178571	-	TMA06	D14	1	0.00153433	+	TMA06	D14	1	0.00633914	+
	TMA06	E02	0	n/a	n/a	TMA06	E02	3	0.0131936	+	TMA06	E02	1	0.00200669	+
	TMA06	E03	1	0.00760319	+	TMA06	E03	1	0.00211225	+	TMA06	E03	1	0.00248419	+
	TMA06	E04	0	n/a	n/a	TMA06	E04	1	0.000286041	+	TMA06	E04	1	0.00924321	+
	TMA06	E05	1	0.000512426	-	TMA06	E05	1	0.00703934	+	TMA06	E05	1	0.000836587	+
	TMA06	E06	1	0.000634276	-	TMA06	E06	4	0.325895	+	TMA06	E06	1	0.000132661	-
	TMA06	E07	1	0.000182582	-	TMA06	E07	0	n/a	n/a	TMA06	E07	1	0	-
	TMA06	E08	0	n/a	n/a	TMA06	E08	2	0.00650477	+	TMA06	E08	1	n/a	n/a
	TMA06	E09	0	n/a	n/a	TMA06	E09	1	n/a	n/a	TMA06	E09	1	n/a	n/a
	TMA06	E10	4	0.0213849	+	TMA06	E10	0	n/a	n/a	TMA06	E10	0	0.0163424	+
	TMA06	E11	3	0.00854701	+	TMA06	E11	4	n/a	n/a	TMA06	E11	1	0.00769889	+
	TMA06	E12	1	0	-	TMA06	E12	1	0.00178784	+	TMA06	E12	1	0.00328751	+
	TMA06	E13	1	0.000166861	-	TMA06	E13	4	0.00976983	+	TMA06	E13	1	0	-
	TMA06	E14	1	0	-	TMA06	E14	1	0.000105943	-	TMA06	E14	3	0.00178797	+
	TMA06	F02	0	0	-	TMA06	F02	0	n/a	n/a	TMA06	F02	1	0.00703794	+
	TMA06	F03	0	n/a	n/a	TMA06	F03	4	0.105623	+	TMA06	F03	1	0.000962464	+
	TMA06	F04	1	0.00797342	+	TMA06	F04	4	0.261326	+	TMA06	F04	1	0.00379163	+
	TMA06	F05	1	0	-	TMA06	F05	1	0.00117199	+	TMA06	F05	1	0.000881834	+
	TMA06	F06	1	0.00320146	-	TMA06	F06	4	0.0959441	+	TMA06	F06	1	0.00136519	+
	TMA06	F07	1	0.000370096	-	TMA06	F07	4	0.100265	+	TMA06	F07	1	0.00164114	+
	TMA06	F08	0	n/a	n/a	TMA06	F08	0	n/a	n/a	TMA06	F08	0	n/a	n/a
	TMA06	F09	1	0.00901213	+	TMA06	F09	1	0.00229292	+	TMA06	F09	1	0.00985958	+
	TMA06	F10	1	0.151389	+	TMA06	F10	4	0.319701	+	TMA06	F10	1	0.184601	+
	TMA06	F11	1	0.000483949	-	TMA06	F11	4	0.0500083	+	TMA06	F11	1	0	-
	TMA06	F12	1	0.00169753	-	TMA06	F12	4	0.192952	+	TMA06	F12	1	0.00216606	+
	TMA06	F13	3	0.00603113	+	TMA06	F13	3	0.00562463	+	TMA06	F13	1	0.0034585	+
	TMA06	F14	4	1.57943	+	TMA06	F14	1	0.000231777	-	TMA06	F14	4	0.0415566	+
	TMA06	G02	0	0.129651	+	TMA06	G02	1	0.00131062	+	TMA06	G02	1	0.00131262	+
	TMA06	G03	1	0.00290522	-	TMA06	G03	1	0.000136017	-	TMA06	G03	1	0.00207011	+
	TMA06	G04	0	n/a	n/a	TMA06	G04	1	0.00134801	+	TMA06	G04	0	n/a	n/a
	TMA06	G05	0	n/a	n/a	TMA06	G05	1	0.00107991	+	TMA06	G05	1	0.00586295	+
	TMA06	G06	1	0.00406669	-	TMA06	G06	1	0	-	TMA06	G06	1	0.00276817	+
	TMA06	G07	1	0	-	TMA06	G07	1	0.00232558	+	TMA06	G07	1	0.00222655	+
	TMA06	G08	4	0.102479	+	TMA06	G08	4	1.32657	+	TMA06	G08	1	0.00480035	+
	TMA06	G09	1	0.00019861	-	TMA06	G09	4	0.122882	+	TMA06	G09	1	0.00198531	+
	TMA06	G10	1	0.0173024	+	TMA06	G10	3	0.0102094	+	TMA06	G10	1	0.0043055	+
	TMA06	G11	1	0.00369686	-	TMA06	G11	3	0.0444606	+	TMA06	G11	1	0.00475436	+
	TMA06	G12	1	0.00306667	-	TMA06	G12	1	0.000892591	+	TMA06	G12	1	0.00151439	+
	TMA06	G13	1	0.00352282	-	TMA06	G13	4	0.0420006	+	TMA06	G13	1	0.00388698	+
	TMA06	G14	3	0.0139665	+	TMA06	G14	1	0.000594001	+	TMA06	G14	1	0.00857775	+
	TMA06	H02	1	0.0116529	+	TMA06	H02	1	n/a	n/a	TMA06	H02	1	n/a	n/a
	TMA06	H03	0	n/a	n/a	TMA06	H03	1	0.000972447	+	TMA06	H03	1	0.00321888	+
	TMA06	H04	0	n/a	n/a	TMA06	H04	4	0.122112	+	TMA06	H04	1	0.000259808	-
	TMA06	H05	0	n/a	n/a	TMA06	H05	1	0.000332668	+	TMA06	H05	1	0.00273889	+
	TMA06	H06	0	n/a	n/a	TMA06	H06	0	n/a	n/a	TMA06	H06	0	n/a	n/a
	TMA06	H07	3	0.00986319	+	TMA06	H07	3	0.00474973	+	TMA06	H07	4	0.0843547	+
	TMA06	H08	1	0.00268336	-	TMA06	H08	0	0.00879854	+	TMA06	H08	1	0.00138472	+
	TMA06	H09	1	0.00796284	+	TMA06	H09	0	n/a	n/a	TMA06	H09	1	0.00522739	+
	TMA06	H10	3	0.00750395	+	TMA06	H10	2	0.00231047	+	TMA06	H10	3	0.0123235	+
	TMA06	H11	1	0.00207738	-	TMA06	H11	1	0.000740192	+	TMA06	H11	1	0.00161204	+
	TMA06	H12	1	0.000986972	-	TMA06	H12	0	n/a	n/a	TMA06	H12	0	n/a	n/a
	TMA06	H13	1	0.003996	-	TMA06	H13	1	0.000421882	+	TMA06	H13	1	0.00790116	+
	TMA06	H14	4	0.0709888	+	TMA06	H14	4	0.230525	+	TMA06	H14	1	0.00646726	+
	TMA07	A02	0	n/a	n/a	TMA07	A02	1	0.000779018	+	TMA07	A02	1	0.0171958	+
	TMA07	A03	0	n/a	n/a	TMA07	A03	1	0	-	TMA07	A03	0	n/a	n/a
	TMA07	A04	1	0	-	TMA07	A04	2	0.00418926	+	TMA07	A04	0	n/a	n/a
	TMA07	A05	3	0.00898634	+	TMA07	A05	2	0.0108827	+	TMA07	A05	0	n/a	n/a
	TMA07	A06	0	n/a	n/a	TMA07	A06	1	0.000278242	+	TMA07	A06	0	0.0214592	+
	TMA07	A07	1	n/a	n/a	TMA07	A07	4	n/a	n/a	TMA07	A07	4	96.451	+
	TMA07	A08	1	n/a	n/a	TMA07	A08	1	n/a	n/a	TMA07	A08	1	n/a	n/a
	TMA07	A09	4	0.176505	+	TMA07	A09	3	0.0546875	+	TMA07	A09	0	n/a	n/a
	TMA07	A10	3	0.0616645	+	TMA07	A10	3	0.0167237	+	TMA07	A10	1	0.00318269	+
	TMA07	A11	1	0.0973858	+	TMA07	A11	3	n/a	n/a	TMA07	A11	1	0.010467	+
	TMA07	A12	2	n/a	n/a	TMA07	A12	1	n/a	n/a	TMA07	A12	1	0.0253542	+
	TMA07	A13	3	0.0285157	+	TMA07	A13	2	0.00147221	+	TMA07	A13	2	0.0126799	+
	TMA07	A14	2	0.00882917	+	TMA07	A14	2	0.00208887	+	TMA07	A14	1	0.0047547	+
	TMA07	B02	4	0.0623091	+	TMA07	B02	1	0.00194013	+	TMA07	B02	1	0.00271248	+
	TMA07	B03	0	0.0222603	+	TMA07	B03	0	n/a	n/a	TMA07	B03	0	n/a	n/a
	TMA07	B04	3	0.0193533	+	TMA07	B04	4	0.066713	+	TMA07	B04	0	n/a	n/a
	TMA07	B05	0	n/a	n/a	TMA07	B05	1	0.000350816	+	TMA07	B05	0	n/a	n/a
	TMA07	B06	0	n/a	n/a	TMA07	B06	1	0	-	TMA07	B06	0	n/a	n/a
	TMA07	B07	0	n/a	n/a	TMA07	B07	3	0.00851209	+	TMA07	B07	0	n/a	n/a
	TMA07	B08	1	0.00205086	-	TMA07	B08	4	n/a	n/a	TMA07	B08	0	n/a	n/a
	TMA07	B09	0	n/a	n/a	TMA07	B09	1	0.00249428	+	TMA07	B09	0	n/a	n/a
	TMA07	B10	0	n/a	n/a	TMA07	B10	3	0.0221886	+	TMA07	B10	0	n/a	n/a
	TMA07	B11	0	n/a	n/a	TMA07	B11	4	0.0701686	+	TMA07	B11	0	n/a	n/a
	TMA07	B12	0	n/a	n/a	TMA07	B12	2	0.00208644	+	TMA07	B12	0	n/a	n/a
	TMA07	B13	0	n/a	n/a	TMA07	B13	4	0.0395373	+	TMA07	B13	0	n/a	n/a
	TMA07	B14	1	8.6326e-05	-	TMA07	B14	3	0.00458234	+	TMA07	B14	1	0.00122943	+
	TMA07	C02	2	0.00158423	-	TMA07	C02	3	0.00266288	+	TMA07	C02	1	0	-
	TMA07	C03	1	0.00280998	-	TMA07	C03	1	0.0050362	+	TMA07	C03	1	0.0118833	+
	TMA07	C04	1	0.000929541	-	TMA07	C04	4	0.0834376	+	TMA07	C04	1	0.00229095	+
	TMA07	C05	1	0.0516987	+	TMA07	C05	1	0.0113914	+	TMA07	C05	1	0.0459418	+
	TMA07	C06	1	0.000530786	-	TMA07	C06	1	0.000168011	-	TMA07	C06	0	n/a	n/a
	TMA07	C07	4	0.295171	+	TMA07	C07	1	0.000860215	+	TMA07	C07	1	0.00848727	+
	TMA07	C08	1	0	-	TMA07	C08	4	0.532935	+	TMA07	C08	0	n/a	n/a
	TMA07	C09	1	0.000633794	-	TMA07	C09	4	0.29418	+	TMA07	C09	1	0.000607165	+
	TMA07	C10	0	n/a	n/a	TMA07	C10	4	0.302956	+	TMA07	C10	0	n/a	n/a
	TMA07	C11	0	n/a	n/a	TMA07	C11	3	0.00211082	+	TMA07	C11	0	n/a	n/a
	TMA07	C12	4	0.10068	+	TMA07	C12	1	0.00169041	+	TMA07	C12	1	0.00564972	+
	TMA07	C13	0	n/a	n/a	TMA07	C13	4	n/a	n/a	TMA07	C13	0	n/a	n/a
	TMA07	C14	2	0.0250139	+	TMA07	C14	3	0.00430328	+	TMA07	C14	4	0.355247	+
	TMA07	D02	1	0.00593032	+	TMA07	D02	1	0.00116618	+	TMA07	D02	1	0.0124334	+
	TMA07	D03	0	0.108414	+	TMA07	D03	1	0.00460405	+	TMA07	D03	0	0.0506329	+
	TMA07	D04	1	0.00149813	-	TMA07	D04	1	0.000817661	+	TMA07	D04	1	0.0058548	+
	TMA07	D05	1	0.00122775	-	TMA07	D05	4	1.56671	+	TMA07	D05	1	0.00073692	+
	TMA07	D06	1	0.000439899	-	TMA07	D06	3	0.0169822	+	TMA07	D06	1	0.000783392	+
	TMA07	D07	2	0.0075011	+	TMA07	D07	1	0.0026854	+	TMA07	D07	1	0.0102006	+
	TMA07	D08	1	n/a	n/a	TMA07	D08	1	n/a	n/a	TMA07	D08	0	n/a	n/a
	TMA07	D09	1	0.000170459	-	TMA07	D09	1	0	-	TMA07	D09	1	0	-
	TMA07	D10	0	n/a	n/a	TMA07	D10	0	n/a	n/a	TMA07	D10	0	n/a	n/a
	TMA07	D11	1	0.007996	+	TMA07	D11	1	0	-	TMA07	D11	1	0.00252951	+
	TMA07	D12	1	0.0118315	+	TMA07	D12	3	0.013094	+	TMA07	D12	1	0.0152871	+
	TMA07	D13	1	0.00109409	-	TMA07	D13	1	0.000494723	+	TMA07	D13	1	0.0044757	+
	TMA07	D14	0	0.0246457	+	TMA07	D14	4	0.131442	+	TMA07	D14	0	0.0427948	+
	TMA07	E02	1	0.00187485	-	TMA07	E02	1	0.00498819	+	TMA07	E02	1	0.00251572	+
	TMA07	E03	0	0.0362319	+	TMA07	E03	0	n/a	n/a	TMA07	E03	0	n/a	n/a
	TMA07	E04	1	0.00155763	-	TMA07	E04	4	0.234264	+	TMA07	E04	1	n/a	n/a
	TMA07	E05	1	0.00730852	+	TMA07	E05	1	0.00109223	+	TMA07	E05	1	0	-
	TMA07	E06	1	0.00429352	+	TMA07	E06	1	0.00312094	+	TMA07	E06	0	n/a	n/a
	TMA07	E07	0	n/a	n/a	TMA07	E07	0	n/a	n/a	TMA07	E07	0	n/a	n/a
	TMA07	E08	0	n/a	n/a	TMA07	E08	1	0	-	TMA07	E08	0	n/a	n/a
	TMA07	E09	0	n/a	n/a	TMA07	E09	1	0.00350877	+	TMA07	E09	0	n/a	n/a
	TMA07	E10	0	0.00164002	-	TMA07	E10	1	0.00134844	+	TMA07	E10	0	n/a	n/a
	TMA07	E11	1	0.00101283	-	TMA07	E11	1	0.000408219	+	TMA07	E11	1	0.000776225	+
	TMA07	E12	0	n/a	n/a	TMA07	E12	0	n/a	n/a	TMA07	E12	0	n/a	n/a
	TMA07	E13	1	0.000263366	-	TMA07	E13	4	0.107956	+	TMA07	E13	1	0.000363504	-
	TMA07	E14	3	0.0014807	-	TMA07	E14	3	0.00127773	+	TMA07	E14	4	0.00233853	+
	TMA07	F02	0	n/a	n/a	TMA07	F02	4	0.198816	+	TMA07	F02	0	0.0220207	+
	TMA07	F03	1	0.0141264	+	TMA07	F03	4	0.0395804	+	TMA07	F03	0	n/a	n/a
	TMA07	F04	0	n/a	n/a	TMA07	F04	0	n/a	n/a	TMA07	F04	0	n/a	n/a
	TMA07	F05	1	0.0116788	+	TMA07	F05	1	0.00996144	+	TMA07	F05	0	n/a	n/a
	TMA07	F06	0	n/a	n/a	TMA07	F06	3	0.0277937	+	TMA07	F06	0	n/a	n/a
	TMA07	F07	0	0.000688942	-	TMA07	F07	1	0.00162443	+	TMA07	F07	0	n/a	n/a
	TMA07	F08	2	1.19048	+	TMA07	F08	1	n/a	n/a	TMA07	F08	1	n/a	n/a
	TMA07	F09	1	0.00225	-	TMA07	F09	1	0.000309406	+	TMA07	F09	1	n/a	n/a
	TMA07	F10	0	0.0354034	+	TMA07	F10	1	0	-	TMA07	F10	0	n/a	n/a
	TMA07	F11	1	0.0016899	-	TMA07	F11	4	0.0272331	+	TMA07	F11	1	0.000270636	-
	TMA07	F12	0	n/a	n/a	TMA07	F12	0	n/a	n/a	TMA07	F12	0	n/a	n/a
	TMA07	F13	0	n/a	n/a	TMA07	F13	1	0.00111899	+	TMA07	F13	0	n/a	n/a
	TMA07	F14	4	0.0925858	+	TMA07	F14	1	0.000138735	-	TMA07	F14	4	0.0571597	+
	TMA07	G02	1	0	-	TMA07	G02	1	0.000902527	+	TMA07	G02	1	0.00190114	+
	TMA07	G03	1	0.000339789	-	TMA07	G03	1	0.000418118	+	TMA07	G03	1	0.0046729	+
	TMA07	G04	2	0.0038674	-	TMA07	G04	3	0.0140474	+	TMA07	G04	1	0.0015625	+
	TMA07	G05	1	0.00245614	-	TMA07	G05	1	0.00026617	+	TMA07	G05	1	0.00141243	+
	TMA07	G06	1	0.0037029	-	TMA07	G06	1	0.00036245	+	TMA07	G06	1	0.00430725	+
	TMA07	G07	1	0.00826446	+	TMA07	G07	1	0.0017341	+	TMA07	G07	0	n/a	n/a
	TMA07	G08	1	0.000462535	-	TMA07	G08	3	0.0296768	+	TMA07	G08	1	0.00013519	-
	TMA07	G09	0	0.0108601	+	TMA07	G09	4	0.0604011	+	TMA07	G09	0	n/a	n/a
	TMA07	G10	0	n/a	n/a	TMA07	G10	3	0.0140647	+	TMA07	G10	0	n/a	n/a
	TMA07	G11	4	0.763952	+	TMA07	G11	1	0.000199203	-	TMA07	G11	1	0.000668449	+
	TMA07	G12	0	n/a	n/a	TMA07	G12	2	0.00108774	+	TMA07	G12	0	n/a	n/a
	TMA07	G13	2	0.00516024	+	TMA07	G13	1	0.00332986	+	TMA07	G13	4	0.105641	+
	TMA07	G14	4	0.646094	+	TMA07	G14	1	0.00137363	+	TMA07	G14	3	0.0114768	+
	TMA07	H02	1	0	-	TMA07	H02	1	0.000923361	+	TMA07	H02	1	0	-
	TMA07	H03	1	0	-	TMA07	H03	3	0.00633734	+	TMA07	H03	0	n/a	n/a
	TMA07	H04	0	n/a	n/a	TMA07	H04	1	n/a	n/a	TMA07	H04	1	n/a	n/a
	TMA07	H05	1	0.000782473	-	TMA07	H05	4	0.107551	+	TMA07	H05	1	0	-
	TMA07	H06	0	n/a	n/a	TMA07	H06	4	0.146693	+	TMA07	H06	0	n/a	n/a
	TMA07	H07	1	0.00112183	-	TMA07	H07	3	0.0334158	+	TMA07	H07	0	0.00959488	+
	TMA07	H08	1	0.0218477	+	TMA07	H08	1	0	-	TMA07	H08	1	0.0114566	+
	TMA07	H09	1	0.00194312	-	TMA07	H09	1	0.00166852	+	TMA07	H09	1	0.00469897	+
	TMA07	H10	0	0.0158124	+	TMA07	H10	4	0.0303847	+	TMA07	H10	0	0.017438	+
	TMA07	H11	1	0.00699746	+	TMA07	H11	4	0.118028	+	TMA07	H11	0	n/a	n/a
	TMA07	H12	0	0.0480176	+	TMA07	H12	1	0.00493259	+	TMA07	H12	1	0.0131868	+
	TMA07	H13	1	0.00594985	+	TMA07	H13	1	0.00306279	+	TMA07	H13	0	n/a	n/a
	TMA07	H14	3	0.0617442	+	TMA07	H14	4	0.0871879	+	TMA07	H14	1	0.0112273	+
	TMA08	A02	1	0.00028788	-	TMA08	A02	1	9.999e-05	-	TMA08	A02	1	9.35279e-05	-
	TMA08	A03	2	0.00597199	+	TMA08	A03	1	0.000868056	+	TMA08	A03	1	0.00431158	+
	TMA08	A04	1	0.0091724	+	TMA08	A04	3	0.0077211	+	TMA08	A04	2	0.00338862	+
	TMA08	A05	1	0.001287	-	TMA08	A05	0	n/a	n/a	TMA08	A05	0	n/a	n/a
	TMA08	A06	3	0.0498366	+	TMA08	A06	0	n/a	n/a	TMA08	A06	0	0.0299043	+
	TMA08	A07	1	0.00265604	-	TMA08	A07	0	n/a	n/a	TMA08	A07	0	n/a	n/a
	TMA08	A08	0	n/a	n/a	TMA08	A08	0	n/a	n/a	TMA08	A08	0	n/a	n/a
	TMA08	A09	0	n/a	n/a	TMA08	A09	0	n/a	n/a	TMA08	A09	0	n/a	n/a
	TMA08	A10	4	0.216081	+	TMA08	A10	1	n/a	n/a	TMA08	A10	1	0.00300562	+
	TMA08	A11	3	0.0083045	+	TMA08	A11	1	0.000801282	+	TMA08	A11	0	0.00166021	+
	TMA08	A12	2	0.00260659	-	TMA08	A12	1	n/a	n/a	TMA08	A12	1	0.00286745	+
	TMA08	A13	4	0.0330248	+	TMA08	A13	4	0.0344434	+	TMA08	A13	4	0.0595328	+
	TMA08	A14	3	0.00449993	+	TMA08	A14	4	0.132005	+	TMA08	A14	1	0.000866301	+
	TMA08	B02	1	0.00609911	+	TMA08	B02	4	n/a	n/a	TMA08	B02	0	n/a	n/a
	TMA08	B03	3	0.0558324	+	TMA08	B03	0	n/a	n/a	TMA08	B03	0	n/a	n/a
	TMA08	B04	0	n/a	n/a	TMA08	B04	0	n/a	n/a	TMA08	B04	0	0.0231696	+
	TMA08	B05	1	0.004588	+	TMA08	B05	0	n/a	n/a	TMA08	B05	0	n/a	n/a
	TMA08	B06	4	4.51456	+	TMA08	B06	0	n/a	n/a	TMA08	B06	0	n/a	n/a
	TMA08	B07	1	0.000205255	-	TMA08	B07	1	0	-	TMA08	B07	1	0.00108108	+
	TMA08	B08	0	0.00465549	+	TMA08	B08	0	n/a	n/a	TMA08	B08	0	n/a	n/a
	TMA08	B09	0	0.00294695	-	TMA08	B09	0	n/a	n/a	TMA08	B09	0	0.0205545	+
	TMA08	B10	1	0.00134172	-	TMA08	B10	1	0.000156177	-	TMA08	B10	1	0.00145635	+
	TMA08	B11	1	0.0042042	+	TMA08	B11	1	0.00535714	+	TMA08	B11	0	0.0151947	+
	TMA08	B12	4	0.0192371	+	TMA08	B12	4	n/a	n/a	TMA08	B12	1	0.000208616	-
	TMA08	B13	0	0.00297974	-	TMA08	B13	3	0.0186069	+	TMA08	B13	0	0.00505902	+
	TMA08	B14	1	0.00110254	-	TMA08	B14	1	0.00105533	+	TMA08	B14	1	0.000829876	+
	TMA08	C02	1	0.0226214	+	TMA08	C02	1	0.000669792	+	TMA08	C02	1	0.0031205	+
	TMA08	C03	0	n/a	n/a	TMA08	C03	0	n/a	n/a	TMA08	C03	0	n/a	n/a
	TMA08	C04	1	0.000337952	-	TMA08	C04	0	n/a	n/a	TMA08	C04	0	0.00189663	+
	TMA08	C05	0	0.015873	+	TMA08	C05	0	n/a	n/a	TMA08	C05	0	0.00389933	+
	TMA08	C06	0	n/a	n/a	TMA08	C06	0	n/a	n/a	TMA08	C06	0	n/a	n/a
	TMA08	C07	1	0.00209618	-	TMA08	C07	0	n/a	n/a	TMA08	C07	0	n/a	n/a
	TMA08	C08	1	0.000706015	-	TMA08	C08	4	0.0333996	+	TMA08	C08	1	0.000402361	-
	TMA08	C09	0	n/a	n/a	TMA08	C09	0	n/a	n/a	TMA08	C09	0	n/a	n/a
	TMA08	C10	1	0.0033761	-	TMA08	C10	0	0.0045929	+	TMA08	C10	1	0.00468428	+
	TMA08	C11	1	0.00147303	-	TMA08	C11	1	0.000222222	-	TMA08	C11	0	0.00737308	+
	TMA08	C12	0	0.0585395	+	TMA08	C12	0	0.00557414	+	TMA08	C12	0	0.0291584	+
	TMA08	C13	1	0.00469484	+	TMA08	C13	1	0.00217549	+	TMA08	C13	1	0.00460914	+
	TMA08	C14	2	0.0021721	-	TMA08	C14	1	0	-	TMA08	C14	1	0.000586424	+
	TMA08	D02	1	0.00177061	-	TMA08	D02	4	1.25802	+	TMA08	D02	1	0.010913	+
	TMA08	D03	3	0.0232743	+	TMA08	D03	3	0.0139457	+	TMA08	D03	1	0.00541247	+
	TMA08	D04	1	0.00152584	-	TMA08	D04	0	n/a	n/a	TMA08	D04	1	0.00221076	+
	TMA08	D05	1	0.00256546	-	TMA08	D05	1	0.00101203	+	TMA08	D05	1	0.00126594	+
	TMA08	D06	4	0.0510457	+	TMA08	D06	0	n/a	n/a	TMA08	D06	0	0.044732	+
	TMA08	D07	1	0.00363416	-	TMA08	D07	0	n/a	n/a	TMA08	D07	1	0.00153421	+
	TMA08	D08	1	0.017445	+	TMA08	D08	4	0.36734	+	TMA08	D08	3	0.0279252	+
	TMA08	D09	1	0.00098268	-	TMA08	D09	0	n/a	n/a	TMA08	D09	1	0.00164745	+
	TMA08	D10	3	0.028319	+	TMA08	D10	3	0.00516859	+	TMA08	D10	1	0.000584258	+
	TMA08	D11	4	0.114248	+	TMA08	D11	4	0.00541919	+	TMA08	D11	1	0.000587372	+
	TMA08	D12	3	0.0109766	+	TMA08	D12	1	0.000217486	-	TMA08	D12	1	0.00020993	-
	TMA08	D13	0	n/a	n/a	TMA08	D13	0	n/a	n/a	TMA08	D13	0	n/a	n/a
	TMA08	D14	4	0.0173542	+	TMA08	D14	4	0.0601901	+	TMA08	D14	1	0.00116414	+
	TMA08	E02	1	0.00568384	+	TMA08	E02	4	0.154818	+	TMA08	E02	2	0.0193149	+
	TMA08	E03	2	0.0192655	+	TMA08	E03	4	0.0838407	+	TMA08	E03	3	0.0216672	+
	TMA08	E04	3	0.0567042	+	TMA08	E04	0	n/a	n/a	TMA08	E04	0	0.131188	+
	TMA08	E05	1	0.0166486	+	TMA08	E05	0	n/a	n/a	TMA08	E05	0	0.00250313	+
	TMA08	E06	1	0.0162179	+	TMA08	E06	0	n/a	n/a	TMA08	E06	1	0.0100977	+
	TMA08	E07	1	n/a	n/a	TMA08	E07	4	0.0232927	+	TMA08	E07	1	n/a	n/a
	TMA08	E08	3	0.00362246	-	TMA08	E08	4	5.42494	+	TMA08	E08	1	0.00175708	+
	TMA08	E09	4	0.23075	+	TMA08	E09	2	0.00605449	+	TMA08	E09	3	0.0125802	+
	TMA08	E10	1	0.0127212	+	TMA08	E10	1	0.0273828	+	TMA08	E10	1	0.00666032	+
	TMA08	E11	1	0.00101709	-	TMA08	E11	1	0.000219587	-	TMA08	E11	1	0.00187656	+
	TMA08	E12	1	0.0153158	+	TMA08	E12	0	n/a	n/a	TMA08	E12	1	0.00953743	+
	TMA08	E13	4	0.0840326	+	TMA08	E13	1	0.000224896	-	TMA08	E13	1	0.000657174	+
	TMA08	E14	4	0.202874	+	TMA08	E14	1	0.00747943	+	TMA08	E14	4	0.0700169	+
	TMA08	F02	1	0.00686678	+	TMA08	F02	1	0.00590667	+	TMA08	F02	1	0.000187864	-
	TMA08	F03	1	0.00600663	+	TMA08	F03	1	0.003861	+	TMA08	F03	1	0.0162662	+
	TMA08	F04	3	0.0218764	+	TMA08	F04	1	0	-	TMA08	F04	1	0.00324771	+
	TMA08	F05	1	0.00577016	+	TMA08	F05	1	0.00569203	+	TMA08	F05	1	0.000935745	+
	TMA08	F06	3	0.0136757	+	TMA08	F06	1	0.00130976	+	TMA08	F06	1	0.000580046	+
	TMA08	F07	0	n/a	n/a	TMA08	F07	0	n/a	n/a	TMA08	F07	0	n/a	n/a
	TMA08	F08	0	n/a	n/a	TMA08	F08	0	n/a	n/a	TMA08	F08	0	n/a	n/a
	TMA08	F09	0	n/a	n/a	TMA08	F09	0	n/a	n/a	TMA08	F09	0	n/a	n/a
	TMA08	F10	1	9.97208e-05	-	TMA08	F10	4	n/a	n/a	TMA08	F10	1	0.000277111	-
	TMA08	F11	4	0.190461	+	TMA08	F11	2	0.00117734	+	TMA08	F11	1	0.0060925	+
	TMA08	F12	3	0.0138267	+	TMA08	F12	1	0.000816231	+	TMA08	F12	2	0.0080354	+
	TMA08	F13	1	0.000692329	-	TMA08	F13	4	0.0318369	+	TMA08	F13	1	0.00113522	+
	TMA08	F14	3	0.0630717	+	TMA08	F14	1	0.000228258	-	TMA08	F14	4	0.0351555	+
	TMA08	G02	3	0.0120012	+	TMA08	G02	4	0.863286	+	TMA08	G02	1	0.00386445	+
	TMA08	G03	2	0.0103578	+	TMA08	G03	4	0.0343373	+	TMA08	G03	2	0.0150232	+
	TMA08	G04	2	0.0329366	+	TMA08	G04	0	n/a	n/a	TMA08	G04	1	0.0226231	+
	TMA08	G05	3	0.00376273	-	TMA08	G05	0	n/a	n/a	TMA08	G05	1	0.00563607	+
	TMA08	G06	1	0.00935859	+	TMA08	G06	0	n/a	n/a	TMA08	G06	0	n/a	n/a
	TMA08	G07	1	0.0048	+	TMA08	G07	0	n/a	n/a	TMA08	G07	0	n/a	n/a
	TMA08	G08	1	0.00255211	-	TMA08	G08	4	0.0385521	+	TMA08	G08	1	0.0037155	+
	TMA08	G09	0	0.0226344	+	TMA08	G09	0	n/a	n/a	TMA08	G09	0	n/a	n/a
	TMA08	G10	3	0.0153679	+	TMA08	G10	1	0.000507357	+	TMA08	G10	4	0.0358442	+
	TMA08	G11	1	0.000320205	-	TMA08	G11	0	n/a	n/a	TMA08	G11	0	0.00188768	+
	TMA08	G12	3	0.0193867	+	TMA08	G12	4	n/a	n/a	TMA08	G12	0	n/a	n/a
	TMA08	G13	1	0.00232198	-	TMA08	G13	3	0.00380058	+	TMA08	G13	1	0.00327301	+
	TMA08	G14	4	n/a	n/a	TMA08	G14	4	0.0756436	+	TMA08	G14	4	0.0076893	+
	TMA08	H02	4	0.0839006	+	TMA08	H02	4	0.190539	+	TMA08	H02	1	0.0060051	+
	TMA08	H03	1	0.00710136	+	TMA08	H03	1	0.00281313	+	TMA08	H03	1	0.00102302	+
	TMA08	H04	1	0.00754717	+	TMA08	H04	4	0.046066	+	TMA08	H04	1	0.0195099	+
	TMA08	H05	2	0.00234926	-	TMA08	H05	4	n/a	n/a	TMA08	H05	0	0.015748	+
	TMA08	H06	1	0.00716428	+	TMA08	H06	0	n/a	n/a	TMA08	H06	0	0.00180668	+
	TMA08	H07	1	0.00149384	-	TMA08	H07	1	0.000125612	-	TMA08	H07	1	0.00225285	+
	TMA08	H08	0	n/a	n/a	TMA08	H08	0	n/a	n/a	TMA08	H08	0	n/a	n/a
	TMA08	H09	4	0.0260954	+	TMA08	H09	0	n/a	n/a	TMA08	H09	0	n/a	n/a
	TMA08	H10	0	n/a	n/a	TMA08	H10	1	0	-	TMA08	H10	1	0.021753	+
	TMA08	H11	3	0.0592068	+	TMA08	H11	1	0.000543036	+	TMA08	H11	1	0.00413827	+
	TMA08	H12	1	0.00101833	-	TMA08	H12	4	0.0391018	+	TMA08	H12	3	0.0124468	+
	TMA08	H13	1	0.000799488	-	TMA08	H13	0	0	-	TMA08	H13	1	0.00273224	+
	TMA08	H14	4	0.663556	+	TMA08	H14	4	0.0967779	+	TMA08	H14	3	0.0289247	+
	TMA09	A02	1	0.00558659	+	TMA09	A02	4	0.0344592	+	TMA09	A02	1	0.00298013	+
	TMA09	A03	4	0.0394696	+	TMA09	A03	4	0.0613318	+	TMA09	A03	4	0.068583	+
	TMA09	A04	4	0.271081	+	TMA09	A04	4	0.938905	+	TMA09	A04	1	0.0056558	+
	TMA09	A05	4	0.0682064	+	TMA09	A05	4	0.0399449	+	TMA09	A05	1	0.000331126	-
	TMA09	A06	4	0.246331	+	TMA09	A06	4	1.2406	+	TMA09	A06	1	0.000254453	-
	TMA09	A07	1	0.00128473	-	TMA09	A07	3	0.0401554	+	TMA09	A07	1	0.00283186	+
	TMA09	A08	1	0.00393456	-	TMA09	A08	1	0.00023359	-	TMA09	A08	1	0.0027571	+
	TMA09	A09	2	0.0081266	+	TMA09	A09	1	0.000799361	+	TMA09	A09	1	n/a	n/a
	TMA09	A10	2	0.0258523	+	TMA09	A10	4	0.211823	+	TMA09	A10	1	0.00769231	+
	TMA09	A11	1	0.00319489	-	TMA09	A11	1	0.00135014	+	TMA09	A11	1	0.00286533	+
	TMA09	A12	1	0.00882807	+	TMA09	A12	1	0.0014068	+	TMA09	A12	1	0.00208333	+
	TMA09	A13	x	x	x	TMA09	A13	x	x	x	TMA09	A13	x	x	x
	TMA09	A14	1	0.000496401	-	TMA09	A14	4	0.0321937	+	TMA09	A14	0	n/a	n/a
	TMA09	B02	4	0.0194708	+	TMA09	B02	1	0.00287925	+	TMA09	B02	1	0.00100966	+
	TMA09	B03	1	0.0157308	+	TMA09	B03	4	0.420445	+	TMA09	B03	3	0.00929615	+
	TMA09	B04	4	0.313784	+	TMA09	B04	3	0.0293215	+	TMA09	B04	1	0.0320238	+
	TMA09	B05	1	0.00408677	-	TMA09	B05	1	0.00536193	+	TMA09	B05	1	0.0161014	+
	TMA09	B06	1	0.0015681	-	TMA09	B06	3	0.012404	+	TMA09	B06	1	0.000687128	+
	TMA09	B07	1	0.00107828	-	TMA09	B07	4	0.645966	+	TMA09	B07	1	0.000227015	-
	TMA09	B08	1	0.00216049	-	TMA09	B08	4	0.189922	+	TMA09	B08	1	0.00413845	+
	TMA09	B09	1	0.00285171	-	TMA09	B09	4	0.645219	+	TMA09	B09	1	0.00317586	+
	TMA09	B10	1	0.000985416	-	TMA09	B10	4	0.00650054	+	TMA09	B10	1	0.00167259	+
	TMA09	B11	1	0.00841833	+	TMA09	B11	3	0.0167386	+	TMA09	B11	1	0.00206513	+
	TMA09	B12	1	0.000214869	-	TMA09	B12	4	0.138453	+	TMA09	B12	1	0.0011241	+
	TMA09	B13	x	x	x	TMA09	B13	x	x	x	TMA09	B13	x	x	x
	TMA09	B14	1	0.000831774	-	TMA09	B14	4	0.0523026	+	TMA09	B14	1	0.00254022	+
	TMA09	C02	3	0.0215336	+	TMA09	C02	4	0.356876	+	TMA09	C02	3	0.0532494	+
	TMA09	C03	1	0.0038864	-	TMA09	C03	4	0.451865	+	TMA09	C03	1	0.00435323	+
	TMA09	C04	1	0.00363915	-	TMA09	C04	4	0.0508192	+	TMA09	C04	1	0.00649976	+
	TMA09	C05	4	0.177247	+	TMA09	C05	1	0.00361189	+	TMA09	C05	1	0.000444708	+
	TMA09	C06	1	0.0316792	+	TMA09	C06	4	0.27754	+	TMA09	C06	1	0.0224295	+
	TMA09	C07	1	0.00443633	+	TMA09	C07	1	0.000306654	+	TMA09	C07	1	0.00338253	+
	TMA09	C08	1	0.000755572	-	TMA09	C08	3	0.00438212	+	TMA09	C08	1	0.00275808	+
	TMA09	C09	0	n/a	n/a	TMA09	C09	1	0	-	TMA09	C09	0	0.0299572	+
	TMA09	C10	1	0.00389408	-	TMA09	C10	1	0.00245539	+	TMA09	C10	1	0.00216076	+
	TMA09	C11	1	0.000694686	-	TMA09	C11	1	0	-	TMA09	C11	1	0.000185563	-
	TMA09	C12	1	0.00145316	-	TMA09	C12	4	0.166966	+	TMA09	C12	1	0.003529	+
	TMA09	C13	x	x	x	TMA09	C13	x	x	x	TMA09	C13	x	x	x
	TMA09	C14	1	0.00309249	-	TMA09	C14	1	0	-	TMA09	C14	1	0	-
	TMA09	D02	1	0.00253678	-	TMA09	D02	3	0.004095	+	TMA09	D02	1	0.000988305	+
	TMA09	D03	1	0.00384771	-	TMA09	D03	3	0.0247172	+	TMA09	D03	3	0.0547437	+
	TMA09	D04	1	0.000840639	-	TMA09	D04	4	0.0276982	+	TMA09	D04	1	0.000792214	+
	TMA09	D05	1	0.00223914	-	TMA09	D05	4	0.132132	+	TMA09	D05	1	0.00586992	+
	TMA09	D06	3	0.00510768	+	TMA09	D06	1	0	-	TMA09	D06	1	0.00170607	+
	TMA09	D07	2	0.0658009	+	TMA09	D07	1	0	-	TMA09	D07	1	0.000533049	+
	TMA09	D08	4	0.023868	+	TMA09	D08	4	0.36456	+	TMA09	D08	3	0.00391061	+
	TMA09	D09	1	0	-	TMA09	D09	3	0.00400267	+	TMA09	D09	3	0.0693512	+
	TMA09	D10	1	0.00436409	+	TMA09	D10	1	0.000555556	+	TMA09	D10	1	0.0189944	+
	TMA09	D11	4	0.615797	+	TMA09	D11	1	0.00171086	+	TMA09	D11	1	0.00336538	+
	TMA09	D12	1	0.0015674	-	TMA09	D12	4	0.101726	+	TMA09	D12	1	0.000505433	+
	TMA09	D13	x	x	x	TMA09	D13	x	x	x	TMA09	D13	x	x	x
	TMA09	D14	1	0.00295234	-	TMA09	D14	4	0.28626	+	TMA09	D14	1	0.00141844	+
	TMA09	E02	4	0.021893	+	TMA09	E02	1	0.00307005	+	TMA09	E02	1	0.00710088	+
	TMA09	E03	1	0.00384481	-	TMA09	E03	4	0.0106673	+	TMA09	E03	1	0.00250675	+
	TMA09	E04	1	0.0176852	+	TMA09	E04	1	0	-	TMA09	E04	1	0.0016488	+
	TMA09	E05	1	0.000866927	-	TMA09	E05	1	0.000457038	+	TMA09	E05	1	0.00668226	+
	TMA09	E06	1	0.000456482	-	TMA09	E06	3	0.0110813	+	TMA09	E06	1	0.000967586	+
	TMA09	E07	2	0.00918594	+	TMA09	E07	1	0	-	TMA09	E07	1	0.00198544	+
	TMA09	E08	1	0.000357483	-	TMA09	E08	4	2.79397	+	TMA09	E08	1	0.00123848	+
	TMA09	E09	1	0.00112461	-	TMA09	E09	3	0.00283152	+	TMA09	E09	1	0.00103472	+
	TMA09	E10	x	x	x	TMA09	E10	x	x	x	TMA09	E10	x	x	x
	TMA09	E11	x	x	x	TMA09	E11	x	x	x	TMA09	E11	x	x	x
	TMA09	E12	x	x	x	TMA09	E12	x	x	x	TMA09	E12	x	x	x
	TMA09	E13	x	x	x	TMA09	E13	x	x	x	TMA09	E13	x	x	x
	TMA09	E14	4	0.0640875	+	TMA09	E14	1	0.00428545	+	TMA09	E14	4	0.108839	+
	TMA09	F02	1	0.0051212	+	TMA09	F02	1	0	-	TMA09	F02	1	0.00227118	+
	TMA09	F03	2	0.00668896	+	TMA09	F03	4	0.324742	+	TMA09	F03	1	0.00108225	+
	TMA09	F04	1	0.000798722	-	TMA09	F04	4	0.0225243	+	TMA09	F04	1	0.000906618	+
	TMA09	F05	1	0.000441371	-	TMA09	F05	4	0.109975	+	TMA09	F05	1	0.00168997	+
	TMA09	F06	3	0.0265957	+	TMA09	F06	1	0.000579542	+	TMA09	F06	1	0.00246575	+
	TMA09	F07	1	0.00439078	+	TMA09	F07	1	0	-	TMA09	F07	1	0.000392259	-
	TMA09	F08	1	0.00460971	+	TMA09	F08	1	0.000874699	+	TMA09	F08	1	0.00452381	+
	TMA09	F09	1	0.000555401	-	TMA09	F09	3	0.00492195	+	TMA09	F09	1	0.000141084	-
	TMA09	F10	x	x	x	TMA09	F10	x	x	x	TMA09	F10	x	x	x
	TMA09	F11	x	x	x	TMA09	F11	x	x	x	TMA09	F11	x	x	x
	TMA09	F12	x	x	x	TMA09	F12	x	x	x	TMA09	F12	x	x	x
	TMA09	F13	x	x	x	TMA09	F13	x	x	x	TMA09	F13	x	x	x
	TMA09	F14	4	0.082712	+	TMA09	F14	1	0.000138313	-	TMA09	F14	4	0.152348	+
	TMA09	G02	1	0.00108814	-	TMA09	G02	4	0.0525051	+	TMA09	G02	1	0.00118163	+
	TMA09	G03	1	0.000210837	-	TMA09	G03	1	0	-	TMA09	G03	1	0.00203211	+
	TMA09	G04	1	0.00237857	-	TMA09	G04	1	0	-	TMA09	G04	1	0.000350467	-
	TMA09	G05	4	0.0822188	+	TMA09	G05	4	0.0955648	+	TMA09	G05	1	0.000953107	+
	TMA09	G06	1	0.000293513	-	TMA09	G06	3	0.0206346	+	TMA09	G06	1	0.000592768	+
	TMA09	G07	1	0.000176025	-	TMA09	G07	1	0	-	TMA09	G07	1	0.00146762	+
	TMA09	G08	1	0.000355619	-	TMA09	G08	1	0	-	TMA09	G08	1	0.000415397	-
	TMA09	G09	x	x	x	TMA09	G09	x	x	x	TMA09	G09	x	x	x
	TMA09	G10	x	x	x	TMA09	G10	x	x	x	TMA09	G10	x	x	x
	TMA09	G11	x	x	x	TMA09	G11	x	x	x	TMA09	G11	x	x	x
	TMA09	G12	x	x	x	TMA09	G12	x	x	x	TMA09	G12	x	x	x
	TMA09	G13	x	x	x	TMA09	G13	x	x	x	TMA09	G13	x	x	x
	TMA09	G14	4	0.0926614	+	TMA09	G14	4	0.205151	+	TMA09	G14	3	0.00206345	+
	TMA09	H02	1	0.00168686	-	TMA09	H02	3	0.00546757	+	TMA09	H02	1	0.00255363	+
	TMA09	H03	4	0.0647189	+	TMA09	H03	4	0.0331764	+	TMA09	H03	1	0.000679002	+
	TMA09	H04	1	0.000823045	-	TMA09	H04	4	0.0759882	+	TMA09	H04	1	0.000884956	+
	TMA09	H05	4	0.157835	+	TMA09	H05	1	0.000926355	+	TMA09	H05	1	0.00919265	+
	TMA09	H06	x	x	x	TMA09	H06	x	x	x	TMA09	H06	x	x	x
	TMA09	H07	x	x	x	TMA09	H07	x	x	x	TMA09	H07	x	x	x
	TMA09	H08	x	x	x	TMA09	H08	x	x	x	TMA09	H08	x	x	x
	TMA09	H09	x	x	x	TMA09	H09	x	x	x	TMA09	H09	x	x	x
	TMA09	H10	x	x	x	TMA09	H10	x	x	x	TMA09	H10	x	x	x
	TMA09	H11	x	x	x	TMA09	H11	x	x	x	TMA09	H11	x	x	x
	TMA09	H12	x	x	x	TMA09	H12	x	x	x	TMA09	H12	x	x	x
	TMA09	H13	x	x	x	TMA09	H13	x	x	x	TMA09	H13	x	x	x
	TMA09	H14	4	0.131683	+	TMA09	H14	4	0.0871465	+	TMA09	H14	3	0.0217225	+
	TMA10	A02	1	0.00672166	+	TMA10	A02	1	0.00320256	+	TMA10	A02	1	0.00289482	+
	TMA10	A03	1	0.00549073	+	TMA10	A03	1	0.000575374	+	TMA10	A03	1	0.000894294	+
	TMA10	A04	1	0.00136761	-	TMA10	A04	1	0.000448296	+	TMA10	A04	1	0.000273598	-
	TMA10	A05	4	0.0548079	+	TMA10	A05	1	0.000634652	+	TMA10	A05	1	0.00211902	+
	TMA10	A06	1	0.00256351	-	TMA10	A06	1	0.000472367	+	TMA10	A06	1	0.00055669	+
	TMA10	A07	1	0.00270599	-	TMA10	A07	3	0.00100792	+	TMA10	A07	1	0.000660502	+
	TMA10	A08	4	0.430843	+	TMA10	A08	1	0	-	TMA10	A08	1	0.000556174	+
	TMA10	A09	3	0.0730746	+	TMA10	A09	1	0.000314663	+	TMA10	A09	1	0.00257806	+
	TMA10	A10	4	0.0729335	+	TMA10	A10	1	0.00153886	+	TMA10	A10	1	0.00430946	+
	TMA10	A11	4	0.0912921	+	TMA10	A11	1	0.000960154	+	TMA10	A11	1	0.00152695	+
	TMA10	A12	4	0.112955	+	TMA10	A12	1	0	-	TMA10	A12	1	0.00466667	+
	TMA10	A13	3	0.00333952	-	TMA10	A13	4	0.0307563	+	TMA10	A13	1	0.000368392	-
	TMA10	A14	0	n/a	n/a	TMA10	A14	3	0.0141574	+	TMA10	A14	0	n/a	n/a
	TMA10	B02	3	0.000798244	-	TMA10	B02	1	0	-	TMA10	B02	1	0.000367175	-
	TMA10	B03	1	0.0409071	+	TMA10	B03	1	0.00506724	+	TMA10	B03	1	0.006001	+
	TMA10	B04	4	0.0122866	+	TMA10	B04	4	0.0172379	+	TMA10	B04	1	0.000180783	-
	TMA10	B05	4	0.0440828	+	TMA10	B05	1	0	-	TMA10	B05	1	0.000850099	+
	TMA10	B06	3	0.00639307	+	TMA10	B06	1	0.000670691	+	TMA10	B06	1	0.000612996	+
	TMA10	B07	1	0.00422215	+	TMA10	B07	1	0	-	TMA10	B07	1	0.00106157	+
	TMA10	B08	0	n/a	n/a	TMA10	B08	0	n/a	n/a	TMA10	B08	0	n/a	n/a
	TMA10	B09	3	0.00539334	+	TMA10	B09	4	0.00920851	+	TMA10	B09	2	0.000561062	+
	TMA10	B10	4	0.0200489	+	TMA10	B10	1	0.000549904	+	TMA10	B10	4	0.0227445	+
	TMA10	B11	3	0.012212	+	TMA10	B11	1	0	-	TMA10	B11	1	0.0036888	+
	TMA10	B12	4	0.0218727	+	TMA10	B12	1	0.000117883	-	TMA10	B12	1	0.00349361	+
	TMA10	B13	3	0.0152159	+	TMA10	B13	3	0.00537886	+	TMA10	B13	3	0.00470251	+
	TMA10	B14	0	n/a	n/a	TMA10	B14	3	0.00530632	+	TMA10	B14	0	n/a	n/a
	TMA10	C02	3	0.0151083	+	TMA10	C02	1	0.000881834	+	TMA10	C02	1	0.00307535	+
	TMA10	C03	1	0.00821518	+	TMA10	C03	1	0	-	TMA10	C03	1	0.00151182	+
	TMA10	C04	1	0.0163117	+	TMA10	C04	1	n/a	n/a	TMA10	C04	1	0.00240757	+
	TMA10	C05	1	0.0145538	+	TMA10	C05	4	0.0164664	+	TMA10	C05	1	0.0026904	+
	TMA10	C06	3	0.0127389	+	TMA10	C06	4	0.0170307	+	TMA10	C06	2	0.00249332	+
	TMA10	C07	1	0.000397377	-	TMA10	C07	1	n/a	n/a	TMA10	C07	1	0.00287081	+
	TMA10	C08	1	0.000973168	-	TMA10	C08	1	0.000407664	+	TMA10	C08	1	0	-
	TMA10	C09	4	0.141669	+	TMA10	C09	1	0.00026178	+	TMA10	C09	1	0.000833234	+
	TMA10	C10	0	n/a	n/a	TMA10	C10	3	0.00825397	+	TMA10	C10	1	0.00521739	+
	TMA10	C11	0	n/a	n/a	TMA10	C11	1	0.00137788	+	TMA10	C11	0	n/a	n/a
	TMA10	C12	4	0.0665597	+	TMA10	C12	1	0.00160205	+	TMA10	C12	1	0.0036776	+
	TMA10	C13	4	1.75254	+	TMA10	C13	3	n/a	n/a	TMA10	C13	2	0.00185783	+
	TMA10	C14	1	0.00617631	+	TMA10	C14	4	0.137179	+	TMA10	C14	1	0.00155945	+
	TMA10	D02	1	0.0092006	+	TMA10	D02	1	0.000276817	+	TMA10	D02	1	0.000945307	+
	TMA10	D03	1	0.0559588	+	TMA10	D03	1	0.0397798	+	TMA10	D03	1	0.0423838	+
	TMA10	D04	3	0.0415815	+	TMA10	D04	1	0.000371885	+	TMA10	D04	1	0.00388098	+
	TMA10	D05	1	0.00127828	-	TMA10	D05	1	0	-	TMA10	D05	1	0.00100075	+
	TMA10	D06	3	0.00855457	+	TMA10	D06	1	0.00073828	+	TMA10	D06	1	0.00810081	+
	TMA10	D07	4	0.098887	+	TMA10	D07	1	0.000138447	-	TMA10	D07	1	0.00243676	+
	TMA10	D08	4	0.739115	+	TMA10	D08	4	0.0187349	+	TMA10	D08	1	0.00170068	+
	TMA10	D09	4	0.0319635	+	TMA10	D09	4	0.00747753	+	TMA10	D09	1	0.000675422	+
	TMA10	D10	1	0.00528063	+	TMA10	D10	1	0.00026137	+	TMA10	D10	1	0.000696767	+
	TMA10	D11	3	0.0656513	+	TMA10	D11	1	0.0116803	+	TMA10	D11	1	0.00512249	+
	TMA10	D12	1	0.00943594	+	TMA10	D12	1	0.000513875	+	TMA10	D12	1	0.0021978	+
	TMA10	D13	3	0.0958084	+	TMA10	D13	4	n/a	n/a	TMA10	D13	1	n/a	n/a
	TMA10	D14	3	0.115116	+	TMA10	D14	3	0.0281996	+	TMA10	D14	1	0.00947522	+
	TMA10	E02	3	0.064338	+	TMA10	E02	1	0.00033389	+	TMA10	E02	1	0.00208082	+
	TMA10	E03	2	0.00140154	-	TMA10	E03	3	0.00196705	+	TMA10	E03	1	n/a	n/a
	TMA10	E04	1	0.0115793	+	TMA10	E04	1	0.0075933	+	TMA10	E04	1	0.0119878	+
	TMA10	E05	1	0.00523952	+	TMA10	E05	1	0.00063674	+	TMA10	E05	0	0.0083877	+
	TMA10	E06	0	n/a	n/a	TMA10	E06	0	n/a	n/a	TMA10	E06	0	n/a	n/a
	TMA10	E07	2	0.00646088	+	TMA10	E07	1	0.00249515	+	TMA10	E07	1	0.00307263	+
	TMA10	E08	1	0.00978996	+	TMA10	E08	1	0.000719036	+	TMA10	E08	1	0.000577367	+
	TMA10	E09	1	0.00721526	+	TMA10	E09	1	0	-	TMA10	E09	3	0.00222222	+
	TMA10	E10	0	n/a	n/a	TMA10	E10	4	n/a	n/a	TMA10	E10	0	n/a	n/a
	TMA10	E11	3	0.00602252	+	TMA10	E11	2	0.000247158	-	TMA10	E11	1	0.000237304	-
	TMA10	E12	1	0.007402	+	TMA10	E12	1	0.000105977	-	TMA10	E12	1	0.00275716	+
	TMA10	E13	4	1.51749	+	TMA10	E13	4	0.0534533	+	TMA10	E13	1	0.0011685	+
	TMA10	E14	2	0.00214724	-	TMA10	E14	1	0.000140984	-	TMA10	E14	4	0.00352262	+
	TMA10	F02	2	0.010101	+	TMA10	F02	1	0.000167898	-	TMA10	F02	1	0.000610035	+
	TMA10	F03	1	0.00595134	+	TMA10	F03	1	0.000929368	+	TMA10	F03	1	0.00230985	+
	TMA10	F04	1	0.00125628	-	TMA10	F04	1	0.000280348	+	TMA10	F04	1	0	-
	TMA10	F05	1	0.00230225	-	TMA10	F05	1	0.000227998	-	TMA10	F05	1	0.000880127	+
	TMA10	F06	4	0.0336665	+	TMA10	F06	1	0.000301114	+	TMA10	F06	1	0	-
	TMA10	F07	1	0.0329188	+	TMA10	F07	1	0.00136054	+	TMA10	F07	1	0.00671141	+
	TMA10	F08	4	0.105699	+	TMA10	F08	1	0	-	TMA10	F08	1	0.000995421	+
	TMA10	F09	1	0.004034	-	TMA10	F09	1	0.000689941	+	TMA10	F09	1	0.00208885	+
	TMA10	F10	0	n/a	n/a	TMA10	F10	1	0.00136846	+	TMA10	F10	1	0.0111654	+
	TMA10	F11	4	0.0677185	+	TMA10	F11	1	0.000137703	-	TMA10	F11	1	0.000712555	+
	TMA10	F12	1	0.0107239	+	TMA10	F12	1	0.00109022	+	TMA10	F12	1	0.000273898	-
	TMA10	F13	1	0.0166279	+	TMA10	F13	1	0	-	TMA10	F13	1	n/a	n/a
	TMA10	F14	4	1.03402	+	TMA10	F14	1	0.001443	+	TMA10	F14	1	0.0047926	+
	TMA10	G02	1	0.0115818	+	TMA10	G02	4	0.203899	+	TMA10	G02	1	0.000627746	+
	TMA10	G03	2	0.0035791	-	TMA10	G03	1	0.000872981	+	TMA10	G03	1	0.00104712	+
	TMA10	G04	1	0.00271887	-	TMA10	G04	1	0	-	TMA10	G04	1	0.00128041	+
	TMA10	G05	1	0.00111907	-	TMA10	G05	1	0	-	TMA10	G05	1	0.001523	+
	TMA10	G06	4	0.0317896	+	TMA10	G06	3	0.0027933	+	TMA10	G06	1	0.000107066	-
	TMA10	G07	4	2.78586	+	TMA10	G07	1	0	-	TMA10	G07	1	0.00100402	+
	TMA10	G08	4	0.172787	+	TMA10	G08	1	n/a	n/a	TMA10	G08	1	0.000358038	-
	TMA10	G09	1	0.00960528	+	TMA10	G09	3	0.00415423	+	TMA10	G09	1	0.000631313	+
	TMA10	G10	4	0.245436	+	TMA10	G10	3	0.000704473	+	TMA10	G10	2	0.0106007	+
	TMA10	G11	1	0.0044565	+	TMA10	G11	1	0	-	TMA10	G11	1	0.00575595	+
	TMA10	G12	1	0.0113262	+	TMA10	G12	1	0.00017854	-	TMA10	G12	1	0.00156648	+
	TMA10	G13	0	n/a	n/a	TMA10	G13	0	0.00527357	+	TMA10	G13	1	0.00838721	+
	TMA10	G14	3	n/a	n/a	TMA10	G14	1	n/a	n/a	TMA10	G14	1	0.00768443	+
	TMA10	H02	1	0.00146484	-	TMA10	H02	1	0.000636943	+	TMA10	H02	1	0.000185357	-
	TMA10	H03	4	0.0629526	+	TMA10	H03	1	0	-	TMA10	H03	1	0.00104696	+
	TMA10	H04	4	0.131894	+	TMA10	H04	3	0.00153139	+	TMA10	H04	1	0.000732279	+
	TMA10	H05	4	0.0827155	+	TMA10	H05	1	0.00114338	+	TMA10	H05	1	0.00449486	+
	TMA10	H06	1	0.00931414	+	TMA10	H06	1	0.00539603	+	TMA10	H06	1	0.00396197	+
	TMA10	H07	1	0.000572956	-	TMA10	H07	3	0.00532028	+	TMA10	H07	1	0.000353232	-
	TMA10	H08	1	0.000190223	-	TMA10	H08	1	0.00046307	+	TMA10	H08	1	0	-
	TMA10	H09	2	0.00869199	+	TMA10	H09	1	0.00100422	+	TMA10	H09	1	0.000421644	-
	TMA10	H10	4	0.0974856	+	TMA10	H10	1	0	-	TMA10	H10	3	0.014002	+
	TMA10	H11	3	0.0250065	+	TMA10	H11	1	0.000552944	+	TMA10	H11	1	0.00136612	+
	TMA10	H12	3	0.00355556	-	TMA10	H12	4	n/a	n/a	TMA10	H12	1	0.0049239	+
	TMA10	H13	0	0.00344736	-	TMA10	H13	1	0.00251889	+	TMA10	H13	4	n/a	n/a
	TMA10	H14	4	0.110341	+	TMA10	H14	4	0.19631	+	TMA10	H14	1	0.0116538	+
	TMA11	A02	1	0.000375281	-	TMA11	A02	3	0.00412088	+	TMA11	A02	1	0.00219195	+
	TMA11	A03	4	0.0614239	+	TMA11	A03	4	n/a	n/a	TMA11	A03	1	0.00165198	+
	TMA11	A04	1	0.0050923	+	TMA11	A04	1	0.000222272	-	TMA11	A04	1	0.000537981	+
	TMA11	A05	1	n/a	n/a	TMA11	A05	1	n/a	n/a	TMA11	A05	1	0.0376119	+
	TMA11	A06	3	0.00770261	+	TMA11	A06	1	0.000411946	+	TMA11	A06	1	0.000556896	+
	TMA11	A07	4	0.118884	+	TMA11	A07	3	0.000511051	+	TMA11	A07	1	n/a	n/a
	TMA11	A08	4	0.441359	+	TMA11	A08	1	n/a	n/a	TMA11	A08	1	0.00425909	+
	TMA11	A09	1	0.0371046	+	TMA11	A09	1	0.0669802	+	TMA11	A09	1	0.0505328	+
	TMA11	A10	4	0.0137652	+	TMA11	A10	1	0.000224921	-	TMA11	A10	1	0.00107239	+
	TMA11	A11	1	0.012701	+	TMA11	A11	1	n/a	n/a	TMA11	A11	1	0.000343249	-
	TMA11	A12	1	n/a	n/a	TMA11	A12	1	n/a	n/a	TMA11	A12	1	n/a	n/a
	TMA11	A13	4	0.327834	+	TMA11	A13	3	0.0136834	+	TMA11	A13	1	0.0203187	+
	TMA11	A14	4	n/a	n/a	TMA11	A14	1	n/a	n/a	TMA11	A14	1	0.000937835	+
	TMA11	B02	3	0.00532133	+	TMA11	B02	4	0.00130634	+	TMA11	B02	1	0.00419678	+
	TMA11	B03	1	0.00647549	+	TMA11	B03	4	0.52381	+	TMA11	B03	3	0.0202429	+
	TMA11	B04	1	0.0117687	+	TMA11	B04	1	0.00171994	+	TMA11	B04	1	0.000582411	+
	TMA11	B05	3	0.00814111	+	TMA11	B05	4	0.00914257	+	TMA11	B05	4	0.0158306	+
	TMA11	B06	3	0.00263403	-	TMA11	B06	1	0.000179824	-	TMA11	B06	1	n/a	n/a
	TMA11	B07	2	0.0195022	+	TMA11	B07	2	0.000804721	+	TMA11	B07	1	n/a	n/a
	TMA11	B08	1	n/a	n/a	TMA11	B08	1	0.00062944	+	TMA11	B08	1	0.000180278	-
	TMA11	B09	1	0.01319	+	TMA11	B09	1	0.00046436	+	TMA11	B09	1	0.00023753	-
	TMA11	B10	1	n/a	n/a	TMA11	B10	1	n/a	n/a	TMA11	B10	1	0.000844595	+
	TMA11	B11	1	n/a	n/a	TMA11	B11	1	n/a	n/a	TMA11	B11	1	n/a	n/a
	TMA11	B12	1	n/a	n/a	TMA11	B12	4	n/a	n/a	TMA11	B12	1	0.00404858	+
	TMA11	B13	4	0.483652	+	TMA11	B13	4	0.30254	+	TMA11	B13	1	0.0593437	+
	TMA11	B14	1	n/a	n/a	TMA11	B14	1	n/a	n/a	TMA11	B14	1	n/a	n/a
	TMA11	C02	3	0.00949678	+	TMA11	C02	1	0.000133654	-	TMA11	C02	1	0.000106826	-
	TMA11	C03	1	0.000776297	-	TMA11	C03	4	0.00523441	+	TMA11	C03	1	n/a	n/a
	TMA11	C04	3	0.0173319	+	TMA11	C04	1	0.0009994	+	TMA11	C04	1	0.00125733	+
	TMA11	C05	0	0.00643087	+	TMA11	C05	4	0.131626	+	TMA11	C05	1	n/a	n/a
	TMA11	C06	1	0.00387281	-	TMA11	C06	1	0.000744786	+	TMA11	C06	1	0.00151694	+
	TMA11	C07	1	n/a	n/a	TMA11	C07	1	n/a	n/a	TMA11	C07	1	0.000123686	-
	TMA11	C08	4	n/a	n/a	TMA11	C08	1	n/a	n/a	TMA11	C08	1	0.00127574	+
	TMA11	C09	4	n/a	n/a	TMA11	C09	4	0.00063925	+	TMA11	C09	3	0.00157812	+
	TMA11	C10	4	0.638702	+	TMA11	C10	4	0.00365283	+	TMA11	C10	1	0.000556948	+
	TMA11	C11	1	n/a	n/a	TMA11	C11	1	0.00106315	+	TMA11	C11	1	0.0015674	+
	TMA11	C12	3	0.00621228	+	TMA11	C12	1	n/a	n/a	TMA11	C12	1	n/a	n/a
	TMA11	C13	1	0.00552995	+	TMA11	C13	1	0.00131781	+	TMA11	C13	1	0.000699953	+
	TMA11	C14	3	0.00370566	-	TMA11	C14	1	0.000198886	-	TMA11	C14	1	0.000330178	-
	TMA11	D02	3	0.00258715	-	TMA11	D02	1	0	-	TMA11	D02	1	6.77094e-05	-
	TMA11	D03	1	0.000990644	-	TMA11	D03	1	n/a	n/a	TMA11	D03	1	0	-
	TMA11	D04	1	0.0783962	+	TMA11	D04	1	0.00246103	+	TMA11	D04	1	0.00187477	+
	TMA11	D05	1	0.00349956	-	TMA11	D05	1	0.00180743	+	TMA11	D05	1	0.00202057	+
	TMA11	D06	3	0.00444273	+	TMA11	D06	1	0.00021164	-	TMA11	D06	1	0.000198491	-
	TMA11	D07	1	0.00139821	-	TMA11	D07	1	0.000158428	-	TMA11	D07	2	0.000551673	+
	TMA11	D08	3	0.0127923	+	TMA11	D08	1	n/a	n/a	TMA11	D08	1	0.00133613	+
	TMA11	D09	3	n/a	n/a	TMA11	D09	1	0.00787505	+	TMA11	D09	1	0.00785219	+
	TMA11	D10	1	0.0015361	-	TMA11	D10	1	0	-	TMA11	D10	1	0.000743679	+
	TMA11	D11	1	0	-	TMA11	D11	1	0.000185839	-	TMA11	D11	2	0.000179856	-
	TMA11	D12	1	0.00345622	-	TMA11	D12	1	0	-	TMA11	D12	2	0.00515585	+
	TMA11	D13	4	0.0776998	+	TMA11	D13	1	0	-	TMA11	D13	1	0.000318827	-
	TMA11	D14	1	0.000318674	-	TMA11	D14	1	0	-	TMA11	D14	1	0.000440076	+
	TMA11	E02	1	0.0384615	+	TMA11	E02	1	0.00561272	+	TMA11	E02	1	n/a	n/a
	TMA11	E03	1	0.00638345	+	TMA11	E03	1	0.00175268	+	TMA11	E03	1	0.0034581	+
	TMA11	E04	1	0.000612182	-	TMA11	E04	1	0.00159185	+	TMA11	E04	1	0.00309917	+
	TMA11	E05	1	0.0226892	+	TMA11	E05	1	0.000589623	+	TMA11	E05	1	0.00166806	+
	TMA11	E06	0	0.00687907	+	TMA11	E06	1	0.000915332	+	TMA11	E06	1	0.00415601	+
	TMA11	E07	1	0.000465658	-	TMA11	E07	1	0.000496771	+	TMA11	E07	1	0.00173461	+
	TMA11	E08	1	0.00377418	-	TMA11	E08	1	0.000428266	+	TMA11	E08	1	0.00219335	+
	TMA11	E09	4	0.201737	+	TMA11	E09	1	0.000890313	+	TMA11	E09	1	0.00678733	+
	TMA11	E10	4	33.217	+	TMA11	E10	1	0.000172846	-	TMA11	E10	1	0.002248	+
	TMA11	E11	1	n/a	n/a	TMA11	E11	1	0.00041619	+	TMA11	E11	1	0.00433592	+
	TMA11	E12	0	0.00647715	+	TMA11	E12	1	0.00610141	+	TMA11	E12	1	0.00145228	+
	TMA11	E13	1	0.0460168	+	TMA11	E13	1	0.0113994	+	TMA11	E13	1	0.0118088	+
	TMA11	E14	4	0.31288	+	TMA11	E14	1	0.177842	+	TMA11	E14	1	0.177455	+
	TMA11	F02	0	0.0471661	+	TMA11	F02	1	0.00674476	+	TMA11	F02	1	0.00940439	+
	TMA11	F03	1	0.00333969	-	TMA11	F03	1	0.00804466	+	TMA11	F03	1	0.000334448	-
	TMA11	F04	0	n/a	n/a	TMA11	F04	1	0.00262649	+	TMA11	F04	1	0.00193249	+
	TMA11	F05	0	0.0413185	+	TMA11	F05	1	0.0352512	+	TMA11	F05	1	0.0416526	+
	TMA11	F06	4	0.130133	+	TMA11	F06	1	0.000721848	+	TMA11	F06	1	0.000282087	-
	TMA11	F07	0	n/a	n/a	TMA11	F07	1	0.000339098	+	TMA11	F07	1	0.00352766	+
	TMA11	F08	1	0.00810127	+	TMA11	F08	1	0.00180785	+	TMA11	F08	1	0.00344828	+
	TMA11	F09	1	0.00334225	-	TMA11	F09	1	0.000548847	+	TMA11	F09	2	0.00218627	+
	TMA11	F10	0	0.00635471	+	TMA11	F10	0	n/a	n/a	TMA11	F10	0	n/a	n/a
	TMA11	F11	1	0.00619759	+	TMA11	F11	1	0.00291146	+	TMA11	F11	1	0.00152648	+
	TMA11	F12	3	0.0614478	+	TMA11	F12	1	0.000107055	-	TMA11	F12	2	0.00098114	+
	TMA11	F13	0	0.00732742	+	TMA11	F13	4	0.0479151	+	TMA11	F13	1	0.00239904	+
	TMA11	F14	4	0.39739	+	TMA11	F14	4	0.0183643	+	TMA11	F14	4	0.362618	+
	TMA11	G02	4	0.0975691	+	TMA11	G02	1	0.000322373	+	TMA11	G02	1	0.00252632	+
	TMA11	G03	1	0.000802936	-	TMA11	G03	1	0.000588305	+	TMA11	G03	1	0.000127194	-
	TMA11	G04	4	3.99568	+	TMA11	G04	1	0	-	TMA11	G04	1	0.00177471	+
	TMA11	G05	3	0.0374599	+	TMA11	G05	4	0.0952098	+	TMA11	G05	1	0.000909711	+
	TMA11	G06	1	0.0031746	-	TMA11	G06	4	0.209185	+	TMA11	G06	1	0.000424628	-
	TMA11	G07	4	2.20242	+	TMA11	G07	3	0.00348152	+	TMA11	G07	3	0.003861	+
	TMA11	G08	1	0.0233516	+	TMA11	G08	1	n/a	n/a	TMA11	G08	1	0.0176948	+
	TMA11	G09	4	0.0209042	+	TMA11	G09	1	0	-	TMA11	G09	3	0.00116795	+
	TMA11	G10	3	0.00356259	-	TMA11	G10	1	0.000204311	-	TMA11	G10	1	0.000329236	-
	TMA11	G11	4	0.0930728	+	TMA11	G11	1	0.000477897	+	TMA11	G11	4	0.00429738	+
	TMA11	G12	1	0.000714796	-	TMA11	G12	1	0	-	TMA11	G12	1	0.000393778	-
	TMA11	G13	1	0.000599281	-	TMA11	G13	1	0.000269906	+	TMA11	G13	1	0.00152983	+
	TMA11	G14	4	0.0214763	+	TMA11	G14	0	n/a	n/a	TMA11	G14	3	0.00190295	+
	TMA11	H02	4	0.492358	+	TMA11	H02	4	0.152373	+	TMA11	H02	1	0.0011554	+
	TMA11	H03	0	n/a	n/a	TMA11	H03	1	0.00114068	+	TMA11	H03	1	0.00169046	+
	TMA11	H04	4	0.101198	+	TMA11	H04	4	0.0329304	+	TMA11	H04	4	0.0252132	+
	TMA11	H05	4	0.0236048	+	TMA11	H05	4	0.0108696	+	TMA11	H05	1	0.00272008	+
	TMA11	H06	1	0.00415645	+	TMA11	H06	1	0.0029333	+	TMA11	H06	1	0.00303326	+
	TMA11	H07	1	0.00820113	+	TMA11	H07	1	n/a	n/a	TMA11	H07	1	0.0110881	+
	TMA11	H08	1	8.56971e-05	-	TMA11	H08	1	n/a	n/a	TMA11	H08	1	0.00018884	-
	TMA11	H09	0	0.00680544	+	TMA11	H09	1	0.00136836	+	TMA11	H09	1	0.00613276	+
	TMA11	H10	4	0.0450382	+	TMA11	H10	1	0	-	TMA11	H10	1	0.00194932	+
	TMA11	H11	1	0.00348522	-	TMA11	H11	1	0	-	TMA11	H11	1	0.000129149	-
	TMA11	H12	3	0.024396	+	TMA11	H12	1	0.000520698	+	TMA11	H12	1	0.00044603	+
	TMA11	H13	1	0.00150812	-	TMA11	H13	1	0.000375799	+	TMA11	H13	1	0.00205035	+
	TMA11	H14	4	0.0724514	+	TMA11	H14	4	0.0212511	+	TMA11	H14	3	0.00733365	+
	TMA12	A02	4	0.216617	+	TMA12	A02	1	0.000109004	-	TMA12	A02	1	0.000179244	-
	TMA12	A03	4	0.0257611	+	TMA12	A03	1	n/a	n/a	TMA12	A03	1	0.00122175	+
	TMA12	A04	1	0.000348797	-	TMA12	A04	1	n/a	n/a	TMA12	A04	1	0.000152416	-
	TMA12	A05	4	0.0378542	+	TMA12	A05	1	0	-	TMA12	A05	1	0.00121679	+
	TMA12	A06	4	0.338746	+	TMA12	A06	4	0.0451149	+	TMA12	A06	1	0	-
	TMA12	A07	1	0.00299885	-	TMA12	A07	4	n/a	n/a	TMA12	A07	1	n/a	n/a
	TMA12	A08	4	0.268654	+	TMA12	A08	1	n/a	n/a	TMA12	A08	1	n/a	n/a
	TMA12	A09	1	0.0119378	+	TMA12	A09	1	0	-	TMA12	A09	1	0.000883132	+
	TMA12	A10	1	0.000987411	-	TMA12	A10	1	0.000330797	+	TMA12	A10	1	0.00253521	+
	TMA12	A11	2	0.00331126	-	TMA12	A11	4	0.0673545	+	TMA12	A11	1	0.00106923	+
	TMA12	A12	4	0.0455012	+	TMA12	A12	1	0.00235052	+	TMA12	A12	4	0.0144159	+
	TMA12	A13	4	0.0199253	+	TMA12	A13	3	0.00418216	+	TMA12	A13	1	0.00802139	+
	TMA12	A14	0	0.00630032	+	TMA12	A14	0	0.00377929	+	TMA12	A14	0	n/a	n/a
	TMA12	B02	3	0.0352271	+	TMA12	B02	1	0	-	TMA12	B02	1	0.00112613	+
	TMA12	B03	1	0.005093	+	TMA12	B03	1	n/a	n/a	TMA12	B03	1	0.000616016	+
	TMA12	B04	1	0.00170309	-	TMA12	B04	1	0.000619963	+	TMA12	B04	1	0.00251799	+
	TMA12	B05	1	0.000501002	-	TMA12	B05	1	0	-	TMA12	B05	1	8.69263e-05	-
	TMA12	B06	1	0.0303691	+	TMA12	B06	1	0.000220119	-	TMA12	B06	2	0.00440529	+
	TMA12	B07	3	0.0418505	+	TMA12	B07	1	n/a	n/a	TMA12	B07	2	0.00287894	+
	TMA12	B08	1	0.000948253	-	TMA12	B08	1	n/a	n/a	TMA12	B08	1	0.000281136	-
	TMA12	B09	4	0.0282201	+	TMA12	B09	4	0.0887049	+	TMA12	B09	4	0.0114112	+
	TMA12	B10	2	0.00265913	-	TMA12	B10	1	0	-	TMA12	B10	1	0.000320821	-
	TMA12	B11	1	0.00252182	-	TMA12	B11	1	0.000759157	+	TMA12	B11	1	0.000828157	+
	TMA12	B12	1	0.000666297	-	TMA12	B12	4	n/a	n/a	TMA12	B12	1	0.00032902	-
	TMA12	B13	1	0.000277008	-	TMA12	B13	1	0.00122175	+	TMA12	B13	1	0.000614251	+
	TMA12	B14	1	0	-	TMA12	B14	1	0	-	TMA12	B14	1	0.00126622	+
	TMA12	C02	1	0.00354296	-	TMA12	C02	4	0.0851309	+	TMA12	C02	1	0.0001998	-
	TMA12	C03	1	0.0243343	+	TMA12	C03	1	0.000509684	+	TMA12	C03	1	0.00227885	+
	TMA12	C04	1	0.00271113	-	TMA12	C04	1	n/a	n/a	TMA12	C04	3	0.0041317	+
	TMA12	C05	1	0.00543955	+	TMA12	C05	3	0.00193573	+	TMA12	C05	1	0.00066357	+
	TMA12	C06	1	0.00924054	+	TMA12	C06	1	0.00375	+	TMA12	C06	1	0.000717618	+
	TMA12	C07	1	0.000591628	-	TMA12	C07	1	n/a	n/a	TMA12	C07	1	0.000319489	-
	TMA12	C08	1	0.000995272	-	TMA12	C08	1	n/a	n/a	TMA12	C08	1	0.00113411	+
	TMA12	C09	1	0.00328407	-	TMA12	C09	1	0	-	TMA12	C09	1	0.000132223	-
	TMA12	C10	1	0.0189564	+	TMA12	C10	1	0.0215537	+	TMA12	C10	1	0.0267594	+
	TMA12	C11	2	0.0177026	+	TMA12	C11	4	0.00281172	+	TMA12	C11	1	0.000416884	-
	TMA12	C12	4	0.183638	+	TMA12	C12	4	0.0348624	+	TMA12	C12	1	0.00106735	+
	TMA12	C13	4	0.0382196	+	TMA12	C13	1	0	-	TMA12	C13	1	0.000839731	+
	TMA12	C14	4	0.563043	+	TMA12	C14	1	0.0653021	+	TMA12	C14	1	0.0552251	+
	TMA12	D02	3	0.0106961	+	TMA12	D02	1	0	-	TMA12	D02	3	0.000480461	+
	TMA12	D03	1	0.00201188	-	TMA12	D03	1	n/a	n/a	TMA12	D03	1	0.000324149	-
	TMA12	D04	4	0.42717	+	TMA12	D04	1	n/a	n/a	TMA12	D04	1	0.000231214	-
	TMA12	D05	1	0.0372701	+	TMA12	D05	3	0.00540419	+	TMA12	D05	1	0.00476779	+
	TMA12	D06	4	5.53903	+	TMA12	D06	1	0	-	TMA12	D06	1	0.00462749	+
	TMA12	D07	4	0.221354	+	TMA12	D07	1	n/a	n/a	TMA12	D07	1	0.000476948	+
	TMA12	D08	4	0.0105879	+	TMA12	D08	4	0.00169444	+	TMA12	D08	1	0.00164699	+
	TMA12	D09	3	0.00421053	+	TMA12	D09	4	1.52043	+	TMA12	D09	4	0.00645691	+
	TMA12	D10	1	0.000111086	-	TMA12	D10	1	0.00030248	+	TMA12	D10	1	0	-
	TMA12	D11	1	n/a	n/a	TMA12	D11	4	0.162761	+	TMA12	D11	1	0.00124961	+
	TMA12	D12	1	0.001723	-	TMA12	D12	1	0.00055142	+	TMA12	D12	1	n/a	n/a
	TMA12	D13	4	0.552925	+	TMA12	D13	1	0	-	TMA12	D13	1	0.000817996	+
	TMA12	D14	1	0.00145799	-	TMA12	D14	1	0.000410931	+	TMA12	D14	1	0.00211214	+
	TMA12	E02	4	0.116246	+	TMA12	E02	1	0	-	TMA12	E02	3	0.00631579	+
	TMA12	E03	1	0.00212993	-	TMA12	E03	2	n/a	n/a	TMA12	E03	1	0.0013341	+
	TMA12	E04	1	0.00143027	-	TMA12	E04	1	n/a	n/a	TMA12	E04	1	0.00266553	+
	TMA12	E05	1	0.00128346	-	TMA12	E05	1	0.00153965	+	TMA12	E05	1	0.000731128	+
	TMA12	E06	2	0.00252525	-	TMA12	E06	1	0.000306279	+	TMA12	E06	1	0.000247831	-
	TMA12	E07	4	0.0591977	+	TMA12	E07	4	n/a	n/a	TMA12	E07	4	0.00893744	+
	TMA12	E08	1	0.00231541	-	TMA12	E08	1	n/a	n/a	TMA12	E08	1	0.00119589	+
	TMA12	E09	1	0.000627254	-	TMA12	E09	1	0.00015456	-	TMA12	E09	1	0.0010661	+
	TMA12	E10	1	0.00109424	-	TMA12	E10	1	0.00123697	+	TMA12	E10	1	0.00043122	-
	TMA12	E11	1	0.00296589	-	TMA12	E11	4	0.0082634	+	TMA12	E11	1	n/a	n/a
	TMA12	E12	4	0.0407883	+	TMA12	E12	1	0.000170097	-	TMA12	E12	1	0.00455617	+
	TMA12	E13	1	0.00211589	-	TMA12	E13	1	0.000317914	+	TMA12	E13	1	0.000487409	+
	TMA12	E14	4	0.135401	+	TMA12	E14	2	0.0105996	+	TMA12	E14	4	0.0189334	+
	TMA12	F02	3	0.00914136	+	TMA12	F02	4	0.0286263	+	TMA12	F02	1	0.00945031	+
	TMA12	F03	1	0.00132685	-	TMA12	F03	1	0.00113895	+	TMA12	F03	1	0.000172058	-
	TMA12	F04	1	0.0164816	+	TMA12	F04	1	0.000318708	+	TMA12	F04	1	0.000597848	+
	TMA12	F05	1	0.00362622	-	TMA12	F05	1	0	-	TMA12	F05	1	0.00473809	+
	TMA12	F06	1	0.00018423	-	TMA12	F06	1	0.000509554	+	TMA12	F06	1	0.00125078	+
	TMA12	F07	3	0.00408998	-	TMA12	F07	1	n/a	n/a	TMA12	F07	3	0.00369004	+
	TMA12	F08	1	0.00105116	-	TMA12	F08	2	0.00361795	+	TMA12	F08	1	0.00292113	+
	TMA12	F09	1	0.000781708	-	TMA12	F09	1	0	-	TMA12	F09	1	0.000667408	+
	TMA12	F10	1	0.000939408	-	TMA12	F10	1	0.00123122	+	TMA12	F10	1	0.000585252	+
	TMA12	F11	0	0.0154854	+	TMA12	F11	1	0	-	TMA12	F11	1	0.00211353	+
	TMA12	F12	1	0.00251301	-	TMA12	F12	1	0.000896459	+	TMA12	F12	1	0.00475342	+
	TMA12	F13	1	0.00148644	-	TMA12	F13	4	0.0556691	+	TMA12	F13	1	0.00358584	+
	TMA12	F14	4	0.0796178	+	TMA12	F14	2	0.000942951	+	TMA12	F14	4	0.276811	+
	TMA12	G02	1	0.00181488	-	TMA12	G02	1	0.000954882	+	TMA12	G02	1	0.00123596	+
	TMA12	G03	4	0.162431	+	TMA12	G03	4	0.132058	+	TMA12	G03	1	0.00402393	+
	TMA12	G04	1	0.000236518	-	TMA12	G04	1	0.000695572	+	TMA12	G04	1	0.002849	+
	TMA12	G05	1	0.000207965	-	TMA12	G05	1	0.000115101	-	TMA12	G05	1	0.000213927	-
	TMA12	G06	1	0.000494071	-	TMA12	G06	1	0.00220022	+	TMA12	G06	1	0.00200501	+
	TMA12	G07	1	n/a	n/a	TMA12	G07	1	0.000512558	+	TMA12	G07	1	0.00181269	+
	TMA12	G08	3	0.0173489	+	TMA12	G08	1	n/a	n/a	TMA12	G08	1	n/a	n/a
	TMA12	G09	1	0.000397614	-	TMA12	G09	1	0	-	TMA12	G09	1	0.00144023	+
	TMA12	G10	4	0.0287144	+	TMA12	G10	1	0.0117986	+	TMA12	G10	1	0.0246026	+
	TMA12	G11	3	n/a	n/a	TMA12	G11	1	n/a	n/a	TMA12	G11	1	n/a	n/a
	TMA12	G12	1	n/a	n/a	TMA12	G12	1	n/a	n/a	TMA12	G12	1	0.000469881	+
	TMA12	G13	1	n/a	n/a	TMA12	G13	1	0	-	TMA12	G13	1	0.000516596	+
	TMA12	G14	4	0.0198716	+	TMA12	G14	4	0.105088	+	TMA12	G14	3	0.00452551	+
	TMA12	H02	1	0.0220264	+	TMA12	H02	1	0	-	TMA12	H02	1	0.00489716	+
	TMA12	H03	1	0.00141607	-	TMA12	H03	1	n/a	n/a	TMA12	H03	2	0.00358127	+
	TMA12	H04	1	0.00185578	-	TMA12	H04	1	n/a	n/a	TMA12	H04	0	0.00748752	+
	TMA12	H05	1	0.0187774	+	TMA12	H05	1	n/a	n/a	TMA12	H05	1	n/a	n/a
	TMA12	H06	1	0.00348267	-	TMA12	H06	1	0.00033389	+	TMA12	H06	1	0.000864753	+
	TMA12	H07	3	0.0275726	+	TMA12	H07	1	0.00039604	+	TMA12	H07	1	0.00612131	+
	TMA12	H08	3	n/a	n/a	TMA12	H08	1	n/a	n/a	TMA12	H08	1	n/a	n/a
	TMA12	H09	4	0.00819672	+	TMA12	H09	1	0.000241955	-	TMA12	H09	1	0.000900901	+
	TMA12	H10	1	0.0004385	-	TMA12	H10	3	0.00833601	+	TMA12	H10	4	0.00971532	+
	TMA12	H11	1	0.00183946	-	TMA12	H11	4	n/a	n/a	TMA12	H11	1	n/a	n/a
	TMA12	H12	1	0.000809717	-	TMA12	H12	1	n/a	n/a	TMA12	H12	1	0.000809353	+
	TMA12	H13	1	0.000708215	-	TMA12	H13	1	0	-	TMA12	H13	1	0	-
	TMA12	H14	4	0.208554	+	TMA12	H14	4	0.0207016	+	TMA12	H14	3	0.0181166	+
	TMA13	A02	0	n/a	n/a	TMA13	A02	0	n/a	n/a	TMA13	A02	0	0.0023678	+
	TMA13	A03	4	0.22054	+	TMA13	A03	1	n/a	n/a	TMA13	A03	0	0.00309119	+
	TMA13	A04	4	2.24194	+	TMA13	A04	4	n/a	n/a	TMA13	A04	0	n/a	n/a
	TMA13	A05	0	0.0116871	+	TMA13	A05	1	0.000641026	+	TMA13	A05	0	0.0011825	+
	TMA13	A06	1	0.00233209	-	TMA13	A06	1	0.00049456	+	TMA13	A06	1	0.00120555	+
	TMA13	A07	1	n/a	n/a	TMA13	A07	1	n/a	n/a	TMA13	A07	1	n/a	n/a
	TMA13	A08	1	n/a	n/a	TMA13	A08	1	n/a	n/a	TMA13	A08	1	0.00238095	+
	TMA13	A09	1	0.000835771	-	TMA13	A09	1	0.0012205	+	TMA13	A09	1	0.00101667	+
	TMA13	A10	4	0.297269	+	TMA13	A10	4	0.00689935	+	TMA13	A10	1	0.00188947	+
	TMA13	A11	1	0.00114253	-	TMA13	A11	1	0.000541712	+	TMA13	A11	1	0.000589971	+
	TMA13	A12	1	0.0095498	+	TMA13	A12	1	0	-	TMA13	A12	1	0.000932488	+
	TMA13	A13	1	0.00670308	+	TMA13	A13	1	0.000248571	+	TMA13	A13	1	0.000596659	+
	TMA13	A14	1	0.000533659	-	TMA13	A14	1	n/a	n/a	TMA13	A14	1	0.00192263	+
	TMA13	B02	2	0.0806261	+	TMA13	B02	4	0.0117538	+	TMA13	B02	0	n/a	n/a
	TMA13	B03	1	0.000939144	-	TMA13	B03	1	0	-	TMA13	B03	1	n/a	n/a
	TMA13	B04	1	0.00687758	+	TMA13	B04	1	0.00408534	+	TMA13	B04	0	0.00106895	+
	TMA13	B05	1	0.00101403	-	TMA13	B05	1	0	-	TMA13	B05	1	0.000347826	-
	TMA13	B06	1	0.00113058	-	TMA13	B06	4	0.0224455	+	TMA13	B06	1	0.000372024	-
	TMA13	B07	1	0.000681354	-	TMA13	B07	4	n/a	n/a	TMA13	B07	1	n/a	n/a
	TMA13	B08	1	0.00065189	-	TMA13	B08	1	n/a	n/a	TMA13	B08	1	n/a	n/a
	TMA13	B09	3	0.12133	+	TMA13	B09	1	0	-	TMA13	B09	1	0	-
	TMA13	B10	1	0.0163152	+	TMA13	B10	1	0.000935235	+	TMA13	B10	1	0.00207426	+
	TMA13	B11	4	0.0665246	+	TMA13	B11	3	0.000175377	-	TMA13	B11	1	n/a	n/a
	TMA13	B12	1	0.0010993	-	TMA13	B12	3	0.0103794	+	TMA13	B12	1	n/a	n/a
	TMA13	B13	1	0.000854518	-	TMA13	B13	1	0	-	TMA13	B13	1	0.000441891	+
	TMA13	B14	1	0.0182119	+	TMA13	B14	1	0.00251362	+	TMA13	B14	1	0.00210704	+
	TMA13	C02	1	0.000786782	-	TMA13	C02	1	0	-	TMA13	C02	1	0.000526685	+
	TMA13	C03	1	0.0203202	+	TMA13	C03	1	0.00307125	+	TMA13	C03	1	n/a	n/a
	TMA13	C04	1	0.00914158	+	TMA13	C04	4	0.0526437	+	TMA13	C04	1	0.000801925	+
	TMA13	C05	1	0.00217569	-	TMA13	C05	1	0	-	TMA13	C05	1	0.000335627	-
	TMA13	C06	1	0.00388601	-	TMA13	C06	1	0.000338868	+	TMA13	C06	1	0.00348129	+
	TMA13	C07	1	0.00451527	+	TMA13	C07	0	0.00195027	+	TMA13	C07	0	n/a	n/a
	TMA13	C08	0	0.0124864	+	TMA13	C08	0	0.00238095	+	TMA13	C08	0	n/a	n/a
	TMA13	C09	1	0.0432813	+	TMA13	C09	1	0.0280156	+	TMA13	C09	1	0.0441391	+
	TMA13	C10	1	0.00121536	-	TMA13	C10	1	0	-	TMA13	C10	1	0.000524521	+
	TMA13	C11	1	0.000234467	-	TMA13	C11	1	n/a	n/a	TMA13	C11	1	0	-
	TMA13	C12	1	0.00349127	-	TMA13	C12	1	0	-	TMA13	C12	1	0	-
	TMA13	C13	1	0.00107239	-	TMA13	C13	3	0.00233781	+	TMA13	C13	1	0.00135227	+
	TMA13	C14	1	0.000627058	-	TMA13	C14	1	0.00018406	-	TMA13	C14	1	0.00184781	+
	TMA13	D02	4	0.0284168	+	TMA13	D02	4	0.0120952	+	TMA13	D02	1	0	-
	TMA13	D03	3	0.0167891	+	TMA13	D03	1	0.000635459	+	TMA13	D03	1	0.00178723	+
	TMA13	D04	4	0.114224	+	TMA13	D04	4	0.0185484	+	TMA13	D04	2	0.000700771	+
	TMA13	D05	1	0.000968054	-	TMA13	D05	1	0.000327118	+	TMA13	D05	1	0.000250941	-
	TMA13	D06	3	0.0707561	+	TMA13	D06	2	0.00858861	+	TMA13	D06	1	0.0232481	+
	TMA13	D07	1	0.000755572	-	TMA13	D07	1	0	-	TMA13	D07	1	0.000245038	-
	TMA13	D08	0	0.00933184	+	TMA13	D08	0	0.00204604	+	TMA13	D08	0	0.00216357	+
	TMA13	D09	1	0.000862906	-	TMA13	D09	1	0.000104286	-	TMA13	D09	1	9.29454e-05	-
	TMA13	D10	0	0.00297324	-	TMA13	D10	0	0.0136986	+	TMA13	D10	1	0.00316656	+
	TMA13	D11	1	0.000940071	-	TMA13	D11	1	0	-	TMA13	D11	1	0.000226655	-
	TMA13	D12	1	0	-	TMA13	D12	1	n/a	n/a	TMA13	D12	1	0.000497512	+
	TMA13	D13	1	0.000448934	-	TMA13	D13	1	n/a	n/a	TMA13	D13	1	0.000249688	-
	TMA13	D14	1	0.000858959	-	TMA13	D14	1	0	-	TMA13	D14	1	0.000425351	-
	TMA13	E02	4	0.396211	+	TMA13	E02	1	0	-	TMA13	E02	1	0.000115487	-
	TMA13	E03	3	0.0394579	+	TMA13	E03	1	0.000114863	-	TMA13	E03	1	0.000343092	-
	TMA13	E04	1	n/a	n/a	TMA13	E04	1	0.000168947	-	TMA13	E04	1	0.000677163	+
	TMA13	E05	1	0.00837404	+	TMA13	E05	1	0.000703854	+	TMA13	E05	1	0.000996181	+
	TMA13	E06	1	0.00167271	-	TMA13	E06	3	0.0074096	+	TMA13	E06	1	0.00474255	+
	TMA13	E07	1	0.0138268	+	TMA13	E07	1	0.00226603	+	TMA13	E07	1	0.00240017	+
	TMA13	E08	3	0.00785936	+	TMA13	E08	1	0.000481812	+	TMA13	E08	1	0.00090009	+
	TMA13	E09	1	0.0055008	+	TMA13	E09	1	0.00129971	+	TMA13	E09	1	0.00166759	+
	TMA13	E10	1	0.00494787	+	TMA13	E10	1	0.000340541	+	TMA13	E10	1	0.00113852	+
	TMA13	E11	1	0.00113307	-	TMA13	E11	1	n/a	n/a	TMA13	E11	1	0.0014813	+
	TMA13	E12	4	0.234964	+	TMA13	E12	4	0.00500527	+	TMA13	E12	2	0.00113379	+
	TMA13	E13	1	0.00180995	-	TMA13	E13	1	0.000195848	-	TMA13	E13	1	0.000396904	-
	TMA13	E14	4	0.0851563	+	TMA13	E14	1	0.0060241	+	TMA13	E14	1	0.00781108	+
	TMA13	F02	1	0.0428978	+	TMA13	F02	1	0.00078637	+	TMA13	F02	1	0.00265957	+
	TMA13	F03	4	0.768549	+	TMA13	F03	1	0.00022477	-	TMA13	F03	1	0.000301796	-
	TMA13	F04	0	0.0298322	+	TMA13	F04	1	0.00196592	+	TMA13	F04	0	n/a	n/a
	TMA13	F05	0	n/a	n/a	TMA13	F05	1	n/a	n/a	TMA13	F05	0	n/a	n/a
	TMA13	F06	1	0.0158479	+	TMA13	F06	1	0.000656922	+	TMA13	F06	1	0.00126812	+
	TMA13	F07	4	0.0537687	+	TMA13	F07	1	n/a	n/a	TMA13	F07	1	0.000797448	+
	TMA13	F08	3	n/a	n/a	TMA13	F08	4	n/a	n/a	TMA13	F08	3	0.00205409	+
	TMA13	F09	1	n/a	n/a	TMA13	F09	1	9.02039e-05	-	TMA13	F09	1	0.000777303	+
	TMA13	F10	4	0.36563	+	TMA13	F10	4	0.00130869	+	TMA13	F10	4	0.882483	+
	TMA13	F11	1	n/a	n/a	TMA13	F11	1	n/a	n/a	TMA13	F11	1	0.00158019	+
	TMA13	F12	1	0.0011065	-	TMA13	F12	1	n/a	n/a	TMA13	F12	1	0.000576535	+
	TMA13	F13	1	0.000487726	-	TMA13	F13	1	0.000174795	-	TMA13	F13	1	0.00085955	+
	TMA13	F14	3	0.00677825	+	TMA13	F14	2	0.00177402	+	TMA13	F14	3	0.101931	+
	TMA13	G02	3	0.00267308	-	TMA13	G02	3	0	-	TMA13	G02	1	0.00083612	+
	TMA13	G03	1	0.00056743	-	TMA13	G03	1	0.000208594	-	TMA13	G03	1	0.000197863	-
	TMA13	G04	1	0.0130401	+	TMA13	G04	1	n/a	n/a	TMA13	G04	1	0.000633446	+
	TMA13	G05	1	0.010467	+	TMA13	G05	1	9.15835e-05	-	TMA13	G05	1	0.000273473	-
	TMA13	G06	4	0.166987	+	TMA13	G06	1	0	-	TMA13	G06	1	0.00181717	+
	TMA13	G07	1	0.00306631	-	TMA13	G07	1	n/a	n/a	TMA13	G07	1	0.00176871	+
	TMA13	G08	2	n/a	n/a	TMA13	G08	3	n/a	n/a	TMA13	G08	1	n/a	n/a
	TMA13	G09	1	0.0161058	+	TMA13	G09	1	0.00012108	-	TMA13	G09	1	0.00155076	+
	TMA13	G10	0	n/a	n/a	TMA13	G10	1	0.000867518	+	TMA13	G10	1	0.00107527	+
	TMA13	G11	0	n/a	n/a	TMA13	G11	0	0.000940734	+	TMA13	G11	0	n/a	n/a
	TMA13	G12	3	0.0197909	+	TMA13	G12	1	0.000341064	+	TMA13	G12	4	n/a	n/a
	TMA13	G13	1	0.00299448	-	TMA13	G13	4	0.00971885	+	TMA13	G13	1	0.000312402	-
	TMA13	G14	4	0.0628888	+	TMA13	G14	4	0.132234	+	TMA13	G14	4	0.00729285	+
	TMA13	H02	3	0.00605327	+	TMA13	H02	3	0.000480307	+	TMA13	H02	1	0.000424628	-
	TMA13	H03	1	n/a	n/a	TMA13	H03	1	0	-	TMA13	H03	1	n/a	n/a
	TMA13	H04	4	0.0208415	+	TMA13	H04	1	0	-	TMA13	H04	1	0.000197472	-
	TMA13	H05	1	0.00416419	+	TMA13	H05	1	0.000290192	+	TMA13	H05	1	0.000304692	-
	TMA13	H06	4	0.095944	+	TMA13	H06	4	0.0251934	+	TMA13	H06	0	n/a	n/a
	TMA13	H07	1	n/a	n/a	TMA13	H07	1	0	-	TMA13	H07	1	n/a	n/a
	TMA13	H08	3	0.00121439	-	TMA13	H08	1	0	-	TMA13	H08	1	0.000283086	-
	TMA13	H09	4	1.14872	+	TMA13	H09	2	0.00243625	+	TMA13	H09	3	0.00340964	+
	TMA13	H10	1	0	-	TMA13	H10	1	0	-	TMA13	H10	1	5.85377e-05	-
	TMA13	H11	2	n/a	n/a	TMA13	H11	1	n/a	n/a	TMA13	H11	1	n/a	n/a
	TMA13	H12	1	0.00102705	-	TMA13	H12	1	n/a	n/a	TMA13	H12	1	0.000444444	+
	TMA13	H13	1	0.0024664	-	TMA13	H13	1	n/a	n/a	TMA13	H13	1	0.00155723	+
	TMA13	H14	4	0.0401335	+	TMA13	H14	3	0.00387812	+	TMA13	H14	1	0.00126354	+
	TMA14	A02	3	0.0231563	+	TMA14	A02	0	0.00402145	+	TMA14	A02	1	0.0027339	+
	TMA14	A03	1	0.00698355	+	TMA14	A03	3	0.0107937	+	TMA14	A03	1	0.00122212	+
	TMA14	A04	1	0.00139697	-	TMA14	A04	1	0.000398804	+	TMA14	A04	1	0.00131728	+
	TMA14	A05	4	0.127889	+	TMA14	A05	4	0.154598	+	TMA14	A05	1	0.00358423	+
	TMA14	A06	0	n/a	n/a	TMA14	A06	0	0.0721003	+	TMA14	A06	0	n/a	n/a
	TMA14	A07	1	0.0046225	+	TMA14	A07	1	0.000544959	+	TMA14	A07	1	0.00520382	+
	TMA14	A08	0	0.00595474	+	TMA14	A08	0	0.00942915	+	TMA14	A08	1	0.0039341	+
	TMA14	A09	1	0.000558036	-	TMA14	A09	1	0.0293418	+	TMA14	A09	1	0.00484496	+
	TMA14	A10	1	0.0194336	+	TMA14	A10	0	0.00532725	+	TMA14	A10	1	0.0163419	+
	TMA14	A11	0	n/a	n/a	TMA14	A11	4	0.0904716	+	TMA14	A11	0	n/a	n/a
	TMA14	A12	1	0.00130624	-	TMA14	A12	4	1.32742	+	TMA14	A12	2	0.0122173	+
	TMA14	A13	1	0.0118505	+	TMA14	A13	4	0.0809365	+	TMA14	A13	0	n/a	n/a
	TMA14	A14	1	0.00262843	-	TMA14	A14	3	0.00793095	+	TMA14	A14	1	0.00267827	+
	TMA14	B02	1	0.00166508	-	TMA14	B02	4	0.0864	+	TMA14	B02	1	0.000502386	+
	TMA14	B03	1	0.00097561	-	TMA14	B03	4	0.502854	+	TMA14	B03	1	0.000189861	-
	TMA14	B04	2	0.0019976	-	TMA14	B04	1	0.000475059	+	TMA14	B04	1	0.00278035	+
	TMA14	B05	0	n/a	n/a	TMA14	B05	0	0.0028222	+	TMA14	B05	0	n/a	n/a
	TMA14	B06	1	0.00188088	-	TMA14	B06	0	0.00129366	+	TMA14	B06	1	0.00234899	+
	TMA14	B07	1	0.00760167	+	TMA14	B07	4	0.372039	+	TMA14	B07	0	0.00652529	+
	TMA14	B08	1	0.00086077	-	TMA14	B08	1	0.00116442	+	TMA14	B08	1	n/a	n/a
	TMA14	B09	1	0.000781861	-	TMA14	B09	1	0.00127877	+	TMA14	B09	1	0.0013459	+
	TMA14	B10	1	0.0068699	+	TMA14	B10	3	0.0301508	+	TMA14	B10	0	n/a	n/a
	TMA14	B11	0	0.00606586	+	TMA14	B11	1	0.00299133	+	TMA14	B11	0	n/a	n/a
	TMA14	B12	0	0.0056926	+	TMA14	B12	2	0.00285714	+	TMA14	B12	0	n/a	n/a
	TMA14	B13	0	0.0086478	+	TMA14	B13	1	0.00203528	+	TMA14	B13	0	n/a	n/a
	TMA14	B14	0	n/a	n/a	TMA14	B14	1	0.000636537	+	TMA14	B14	0	n/a	n/a
	TMA14	C02	1	0.00332226	-	TMA14	C02	3	0.00862069	+	TMA14	C02	1	0.00620438	+
	TMA14	C03	1	0.00238663	-	TMA14	C03	1	0.000312793	+	TMA14	C03	0	0.00443881	+
	TMA14	C04	1	0.0314301	+	TMA14	C04	1	0.0246817	+	TMA14	C04	1	0.0396567	+
	TMA14	C05	1	0.000808407	-	TMA14	C05	0	0.00631413	+	TMA14	C05	1	0.00307771	+
	TMA14	C06	1	0.00159977	-	TMA14	C06	3	0.00538951	+	TMA14	C06	1	0.00395678	+
	TMA14	C07	1	0.00626959	+	TMA14	C07	4	n/a	n/a	TMA14	C07	1	0.0104457	+
	TMA14	C08	0	n/a	n/a	TMA14	C08	1	0	-	TMA14	C08	0	n/a	n/a
	TMA14	C09	0	0.0137931	+	TMA14	C09	0	0.0034188	+	TMA14	C09	0	n/a	n/a
	TMA14	C10	0	n/a	n/a	TMA14	C10	0	0.0187793	+	TMA14	C10	0	n/a	n/a
	TMA14	C11	0	n/a	n/a	TMA14	C11	0	0.0526987	+	TMA14	C11	0	n/a	n/a
	TMA14	C12	1	0.000309933	-	TMA14	C12	1	0.000951294	+	TMA14	C12	2	0.001358	+
	TMA14	C13	0	0.00775194	+	TMA14	C13	1	0.00487013	+	TMA14	C13	0	n/a	n/a
	TMA14	C14	0	n/a	n/a	TMA14	C14	0	0	-	TMA14	C14	0	n/a	n/a
	TMA14	D02	1	0.0183921	+	TMA14	D02	0	0.0213285	+	TMA14	D02	1	0.0106533	+
	TMA14	D03	1	0.00119743	-	TMA14	D03	4	0.0876179	+	TMA14	D03	1	0.000496524	+
	TMA14	D04	1	0.000395935	-	TMA14	D04	1	0	-	TMA14	D04	1	0.000790514	+
	TMA14	D05	1	0.000374859	-	TMA14	D05	0	0.00296004	+	TMA14	D05	1	0.000254194	-
	TMA14	D06	1	0.00165563	-	TMA14	D06	4	0.0405554	+	TMA14	D06	1	0.00412797	+
	TMA14	D07	1	0.000170445	-	TMA14	D07	4	0.133369	+	TMA14	D07	1	0.000180571	-
	TMA14	D08	1	0.00328554	-	TMA14	D08	4	0.0770252	+	TMA14	D08	0	n/a	n/a
	TMA14	D09	1	0.00176887	-	TMA14	D09	1	0.00337512	+	TMA14	D09	1	0.00282043	+
	TMA14	D10	1	0.000331895	-	TMA14	D10	4	0.0767841	+	TMA14	D10	1	0.00164449	+
	TMA14	D11	0	0.00816697	+	TMA14	D11	3	0.014881	+	TMA14	D11	0	n/a	n/a
	TMA14	D12	0	n/a	n/a	TMA14	D12	0	0.00169205	+	TMA14	D12	0	n/a	n/a
	TMA14	D13	0	0.00110375	-	TMA14	D13	4	0.0392321	+	TMA14	D13	0	0.00987092	+
	TMA14	D14	1	0.00796047	+	TMA14	D14	4	0.0160542	+	TMA14	D14	0	n/a	n/a
	TMA14	E02	1	0.00512821	+	TMA14	E02	0	0.00921376	+	TMA14	E02	1	0.00665623	+
	TMA14	E03	1	0.0032003	-	TMA14	E03	4	0.0372119	+	TMA14	E03	1	0.00730208	+
	TMA14	E04	1	0.0049178	+	TMA14	E04	4	0.0406074	+	TMA14	E04	1	0.00509585	+
	TMA14	E05	1	0.00433526	+	TMA14	E05	4	1.72118	+	TMA14	E05	1	0.00428135	+
	TMA14	E06	1	n/a	n/a	TMA14	E06	1	0.00756144	+	TMA14	E06	1	n/a	n/a
	TMA14	E07	0	0.00317628	-	TMA14	E07	0	0.0447284	+	TMA14	E07	0	0.0116392	+
	TMA14	E08	1	n/a	n/a	TMA14	E08	0	0.00193424	+	TMA14	E08	0	0.0109034	+
	TMA14	E09	1	0.00291777	-	TMA14	E09	0	0.0251762	+	TMA14	E09	1	0.0028481	+
	TMA14	E10	1	0	-	TMA14	E10	1	0.000330579	+	TMA14	E10	1	0.000245278	-
	TMA14	E11	0	0.0156914	+	TMA14	E11	3	0.00711806	+	TMA14	E11	1	0.000887469	+
	TMA14	E12	0	0.011559	+	TMA14	E12	1	0.00151883	+	TMA14	E12	0	n/a	n/a
	TMA14	E13	0	n/a	n/a	TMA14	E13	0	0.0242382	+	TMA14	E13	0	n/a	n/a
	TMA14	E14	1	0.000543232	-	TMA14	E14	1	0	-	TMA14	E14	1	0.000388727	-
	TMA14	F02	3	0.00709579	+	TMA14	F02	4	0.0242382	+	TMA14	F02	1	0.00755208	+
	TMA14	F03	1	0	-	TMA14	F03	1	0.00361882	+	TMA14	F03	1	0.000166834	-
	TMA14	F04	1	0.00689127	+	TMA14	F04	1	0.00300827	+	TMA14	F04	1	0.00186761	+
	TMA14	F05	1	0.000269978	-	TMA14	F05	1	0.000312989	+	TMA14	F05	1	0.00151515	+
	TMA14	F06	1	0.000223564	-	TMA14	F06	1	0.000837755	+	TMA14	F06	1	0.000224719	-
	TMA14	F07	1	0.000450586	-	TMA14	F07	1	0.000543478	+	TMA14	F07	1	0.000165317	-
	TMA14	F08	4	0.0239897	+	TMA14	F08	4	0.0449841	+	TMA14	F08	1	0.00141309	+
	TMA14	F09	1	0.00256016	-	TMA14	F09	1	0.00349895	+	TMA14	F09	1	0.00194932	+
	TMA14	F10	1	0.00309187	-	TMA14	F10	3	0.0153061	+	TMA14	F10	1	0.00530973	+
	TMA14	F11	0	n/a	n/a	TMA14	F11	3	0.0121234	+	TMA14	F11	0	n/a	n/a
	TMA14	F12	0	0.00750751	+	TMA14	F12	0	0.0194835	+	TMA14	F12	0	n/a	n/a
	TMA14	F13	0	0.0140553	+	TMA14	F13	4	0.098853	+	TMA14	F13	2	0.0118329	+
	TMA14	F14	4	1.25136	+	TMA14	F14	3	0.011648	+	TMA14	F14	4	0.495659	+
	TMA14	G02	1	0.0234051	+	TMA14	G02	1	0.0121512	+	TMA14	G02	1	0.0217745	+
	TMA14	G03	1	0.000758869	-	TMA14	G03	0	0.000585138	+	TMA14	G03	1	0.000423012	-
	TMA14	G04	3	0.0992293	+	TMA14	G04	4	0.114688	+	TMA14	G04	1	n/a	n/a
	TMA14	G05	1	0.000595002	-	TMA14	G05	1	0.000712589	+	TMA14	G05	1	0.00267439	+
	TMA14	G06	1	0.000985545	-	TMA14	G06	4	0.175746	+	TMA14	G06	0	n/a	n/a
	TMA14	G07	1	0.00166251	-	TMA14	G07	4	0.736641	+	TMA14	G07	1	0.00624257	+
	TMA14	G08	1	0.000859599	-	TMA14	G08	1	n/a	n/a	TMA14	G08	1	0.00143062	+
	TMA14	G09	3	0.0140809	+	TMA14	G09	1	0.000965562	+	TMA14	G09	1	0.000531915	+
	TMA14	G10	1	0.000493218	-	TMA14	G10	1	0.000530926	+	TMA14	G10	1	0.00049554	+
	TMA14	G11	1	0.0135002	+	TMA14	G11	1	0.0328275	+	TMA14	G11	1	0.0311419	+
	TMA14	G12	0	0.00737265	+	TMA14	G12	4	0.0509626	+	TMA14	G12	1	0.00708427	+
	TMA14	G13	1	0.000198059	-	TMA14	G13	4	0.86028	+	TMA14	G13	1	0.00522552	+
	TMA14	G14	3	0.0234742	+	TMA14	G14	1	0	-	TMA14	G14	0	0.0106383	+
	TMA14	H02	0	0.00481348	+	TMA14	H02	1	0	-	TMA14	H02	1	0.00355999	+
	TMA14	H03	1	0.0868385	+	TMA14	H03	1	0.0556984	+	TMA14	H03	1	0.0849785	+
	TMA14	H04	1	0.00132217	-	TMA14	H04	3	0.00611532	+	TMA14	H04	1	0.00043592	-
	TMA14	H05	1	0	-	TMA14	H05	4	0.955439	+	TMA14	H05	1	0.00035954	-
	TMA14	H06	1	0.00075358	-	TMA14	H06	4	0.0869922	+	TMA14	H06	1	0.000644538	+
	TMA14	H07	1	0.00378185	-	TMA14	H07	4	0.0185993	+	TMA14	H07	1	0.00103713	+
	TMA14	H08	1	0.00322297	-	TMA14	H08	1	0.000807754	+	TMA14	H08	1	0.0020908	+
	TMA14	H09	2	0.00049399	-	TMA14	H09	2	0.00210674	+	TMA14	H09	1	0	-
	TMA14	H10	1	0.00343474	-	TMA14	H10	4	0.0375263	+	TMA14	H10	1	0.00319489	+
	TMA14	H11	4	0.0329902	+	TMA14	H11	4	0.0833333	+	TMA14	H11	0	n/a	n/a
	TMA14	H12	0	n/a	n/a	TMA14	H12	0	0.0941476	+	TMA14	H12	0	n/a	n/a
	TMA14	H13	1	0.00321543	-	TMA14	H13	4	0.100281	+	TMA14	H13	1	0.00238582	+
	TMA14	H14	4	0.0939734	+	TMA14	H14	4	0.13679	+	TMA14	H14	1	0.0104928	+
	TMA15	A02	1	0.00075254	-	TMA15	A02	4	0.159394	+	TMA15	A02	3	0.00781871	+
	TMA15	A03	1	n/a	n/a	TMA15	A03	1	0	-	TMA15	A03	1	n/a	n/a
	TMA15	A04	1	n/a	n/a	TMA15	A04	1	0.00302572	+	TMA15	A04	1	n/a	n/a
	TMA15	A05	3	0.0129386	+	TMA15	A05	4	0.0388693	+	TMA15	A05	1	0.000227324	-
	TMA15	A06	1	0.00766182	+	TMA15	A06	1	0.000298686	+	TMA15	A06	1	0	-
	TMA15	A07	1	0.000413964	-	TMA15	A07	1	0.00116976	+	TMA15	A07	1	0.000149276	-
	TMA15	A08	1	0.00533005	+	TMA15	A08	0	0.0159363	+	TMA15	A08	1	0.0018622	+
	TMA15	A09	1	0.000149768	-	TMA15	A09	4	1.52849	+	TMA15	A09	1	0.00344612	+
	TMA15	A10	1	0.000164096	-	TMA15	A10	0	n/a	n/a	TMA15	A10	1	0.000674309	+
	TMA15	A11	1	0.000948167	-	TMA15	A11	4	2.12765	+	TMA15	A11	1	0.00163106	+
	TMA15	A12	1	0.000386399	-	TMA15	A12	4	0.199839	+	TMA15	A12	1	0	-
	TMA15	A13	0	n/a	n/a	TMA15	A13	0	n/a	n/a	TMA15	A13	1	0.00106572	+
	TMA15	A14	3	0.00265516	-	TMA15	A14	0	0.00474934	+	TMA15	A14	0	n/a	n/a
	TMA15	B02	1	0.00354658	-	TMA15	B02	1	0.000670871	+	TMA15	B02	1	0.000129032	-
	TMA15	B03	1	0.00831703	+	TMA15	B03	4	0.0394702	+	TMA15	B03	1	0.000124425	-
	TMA15	B04	4	0.148322	+	TMA15	B04	4	0.204724	+	TMA15	B04	4	0.0862888	+
	TMA15	B05	1	0.0038145	-	TMA15	B05	3	0.0231579	+	TMA15	B05	1	0.0022007	+
	TMA15	B06	3	0.00745913	+	TMA15	B06	4	0.424579	+	TMA15	B06	1	0.00275215	+
	TMA15	B07	0	n/a	n/a	TMA15	B07	1	n/a	n/a	TMA15	B07	1	0.00131579	+
	TMA15	B08	1	0.0019992	-	TMA15	B08	2	n/a	n/a	TMA15	B08	1	0.0087108	+
	TMA15	B09	1	0.000513875	-	TMA15	B09	4	0.105701	+	TMA15	B09	1	0.00118499	+
	TMA15	B10	1	0.00316599	-	TMA15	B10	2	0.0137767	+	TMA15	B10	1	0.00430622	+
	TMA15	B11	1	0.00867976	+	TMA15	B11	4	0.184848	+	TMA15	B11	1	0.0130124	+
	TMA15	B12	1	0.00745885	+	TMA15	B12	1	n/a	n/a	TMA15	B12	1	0.0100088	+
	TMA15	B13	3	0.0100828	+	TMA15	B13	1	0.00360848	+	TMA15	B13	1	0.00996933	+
	TMA15	B14	1	0.00358882	-	TMA15	B14	4	0.0771733	+	TMA15	B14	1	0.00592631	+
	TMA15	C02	1	0.0134989	+	TMA15	C02	1	0.00678989	+	TMA15	C02	1	0.0124913	+
	TMA15	C03	0	n/a	n/a	TMA15	C03	0	n/a	n/a	TMA15	C03	0	n/a	n/a
	TMA15	C04	0	0.00485437	+	TMA15	C04	4	n/a	n/a	TMA15	C04	1	0.00158554	+
	TMA15	C05	1	0.00328677	-	TMA15	C05	1	0	-	TMA15	C05	1	0.000873617	+
	TMA15	C06	0	n/a	n/a	TMA15	C06	0	n/a	n/a	TMA15	C06	0	n/a	n/a
	TMA15	C07	0	n/a	n/a	TMA15	C07	0	n/a	n/a	TMA15	C07	0	n/a	n/a
	TMA15	C08	0	0.000978474	-	TMA15	C08	0	0.00864553	+	TMA15	C08	1	0.00316742	+
	TMA15	C09	1	0.00272143	-	TMA15	C09	4	0.557899	+	TMA15	C09	1	0.000244021	-
	TMA15	C10	1	0.0130208	+	TMA15	C10	1	0.00102197	+	TMA15	C10	1	0.00278396	+
	TMA15	C11	1	0.000787402	-	TMA15	C11	4	0.377876	+	TMA15	C11	4	0.0444889	+
	TMA15	C12	0	0.0118613	+	TMA15	C12	0	n/a	n/a	TMA15	C12	0	0.0151104	+
	TMA15	C13	1	0.00613824	+	TMA15	C13	4	0.106823	+	TMA15	C13	1	0.0135838	+
	TMA15	C14	1	0.00124069	-	TMA15	C14	4	0.139499	+	TMA15	C14	1	0.000444642	+
	TMA15	D02	1	0.001997	-	TMA15	D02	1	0.00242382	+	TMA15	D02	1	0.00143266	+
	TMA15	D03	1	0.00083612	-	TMA15	D03	2	0.00291651	+	TMA15	D03	1	0.000510291	+
	TMA15	D04	0	n/a	n/a	TMA15	D04	0	n/a	n/a	TMA15	D04	0	n/a	n/a
	TMA15	D05	1	0.0010101	-	TMA15	D05	1	0.00573803	+	TMA15	D05	1	0.00106007	+
	TMA15	D06	3	0.00888433	+	TMA15	D06	1	0.000717532	+	TMA15	D06	1	0.00319149	+
	TMA15	D07	0	0.00833742	+	TMA15	D07	0	0.00292398	+	TMA15	D07	0	0.00594595	+
	TMA15	D08	1	0.00551684	+	TMA15	D08	1	0.00376971	+	TMA15	D08	1	0.0102887	+
	TMA15	D09	1	0.00195886	-	TMA15	D09	4	n/a	n/a	TMA15	D09	1	0	-
	TMA15	D10	0	n/a	n/a	TMA15	D10	0	n/a	n/a	TMA15	D10	0	n/a	n/a
	TMA15	D11	1	0.00152207	-	TMA15	D11	3	0.00294354	+	TMA15	D11	1	0	-
	TMA15	D12	4	0.0358643	+	TMA15	D12	3	0.00564888	+	TMA15	D12	4	0.0608043	+
	TMA15	D13	1	0.00087184	-	TMA15	D13	3	0.00381461	+	TMA15	D13	1	0.000532198	+
	TMA15	D14	1	0.0041645	+	TMA15	D14	4	0.140926	+	TMA15	D14	1	0.00367024	+
	TMA15	E02	1	0.001036	-	TMA15	E02	3	0.0174306	+	TMA15	E02	1	0.00141764	+
	TMA15	E03	1	0.00154719	-	TMA15	E03	4	0.122763	+	TMA15	E03	1	0.000523972	+
	TMA15	E04	1	0.00182815	-	TMA15	E04	3	0.00316599	+	TMA15	E04	1	0.00120724	+
	TMA15	E05	1	0.00225416	-	TMA15	E05	1	0.00165602	+	TMA15	E05	1	0.00173913	+
	TMA15	E06	1	0.000795418	-	TMA15	E06	1	0.000546001	+	TMA15	E06	1	0.000174307	-
	TMA15	E07	1	0.027724	+	TMA15	E07	0	n/a	n/a	TMA15	E07	1	0.00729631	+
	TMA15	E08	4	0.0142977	+	TMA15	E08	1	0.000949668	+	TMA15	E08	3	0.0112126	+
	TMA15	E09	1	0.0058309	+	TMA15	E09	4	2.44435	+	TMA15	E09	3	0.0199748	+
	TMA15	E10	1	0.00596057	+	TMA15	E10	0	n/a	n/a	TMA15	E10	1	0.00251362	+
	TMA15	E11	0	0.0071537	+	TMA15	E11	4	n/a	n/a	TMA15	E11	1	0.0009081	+
	TMA15	E12	1	0.00103004	-	TMA15	E12	3	0.00506816	+	TMA15	E12	1	0.00149601	+
	TMA15	E13	2	0.163107	+	TMA15	E13	1	0.0372796	+	TMA15	E13	1	n/a	n/a
	TMA15	E14	1	0.000133797	-	TMA15	E14	1	0.00012832	-	TMA15	E14	4	0.0319586	+
	TMA15	F02	1	0.0027972	-	TMA15	F02	4	n/a	n/a	TMA15	F02	0	n/a	n/a
	TMA15	F03	3	0.0581464	+	TMA15	F03	4	5.46283	+	TMA15	F03	1	0.0102369	+
	TMA15	F04	1	0.0177353	+	TMA15	F04	1	0.0131255	+	TMA15	F04	1	0.0141159	+
	TMA15	F05	1	0.00132217	-	TMA15	F05	0	n/a	n/a	TMA15	F05	1	0.00225632	+
	TMA15	F06	1	0.000734934	-	TMA15	F06	1	0.00335071	+	TMA15	F06	1	0.00104439	+
	TMA15	F07	1	0.00791209	+	TMA15	F07	0	0.014624	+	TMA15	F07	1	0.00644783	+
	TMA15	F08	1	0.000501253	-	TMA15	F08	1	0	-	TMA15	F08	1	0.0011384	+
	TMA15	F09	3	0.0360436	+	TMA15	F09	0	n/a	n/a	TMA15	F09	1	0.00776699	+
	TMA15	F10	0	n/a	n/a	TMA15	F10	4	0.0238376	+	TMA15	F10	0	n/a	n/a
	TMA15	F11	0	n/a	n/a	TMA15	F11	4	0.0134011	+	TMA15	F11	0	n/a	n/a
	TMA15	F12	1	0.0283353	+	TMA15	F12	4	0.147839	+	TMA15	F12	3	0.037843	+
	TMA15	F13	1	0.00357241	-	TMA15	F13	4	1.88798	+	TMA15	F13	1	0.0042328	+
	TMA15	F14	4	0.797105	+	TMA15	F14	1	0.00426784	+	TMA15	F14	4	0.251326	+
	TMA15	G02	1	0.00426916	+	TMA15	G02	1	0.00353149	+	TMA15	G02	1	0.00344828	+
	TMA15	G03	0	0.0385321	+	TMA15	G03	0	0.0100231	+	TMA15	G03	0	0.0215798	+
	TMA15	G04	1	0.00860759	+	TMA15	G04	3	0.00619675	+	TMA15	G04	1	0.00418519	+
	TMA15	G05	1	0.00254545	-	TMA15	G05	0	n/a	n/a	TMA15	G05	1	0.000995355	+
	TMA15	G06	1	0.00811751	+	TMA15	G06	4	n/a	n/a	TMA15	G06	1	0.00862813	+
	TMA15	G07	3	0.0506726	+	TMA15	G07	4	0.144918	+	TMA15	G07	1	0.00776461	+
	TMA15	G08	1	0.00252987	-	TMA15	G08	4	n/a	n/a	TMA15	G08	3	0.0223097	+
	TMA15	G09	0	n/a	n/a	TMA15	G09	0	n/a	n/a	TMA15	G09	0	0.027959	+
	TMA15	G10	4	0.0145203	+	TMA15	G10	1	0.000226065	-	TMA15	G10	1	0.000579643	+
	TMA15	G11	0	n/a	n/a	TMA15	G11	4	0.0877193	+	TMA15	G11	0	n/a	n/a
	TMA15	G12	0	0.016309	+	TMA15	G12	0	0.00563813	+	TMA15	G12	0	0.0320963	+
	TMA15	G13	0	n/a	n/a	TMA15	G13	0	n/a	n/a	TMA15	G13	0	n/a	n/a
	TMA15	G14	1	0.0368058	+	TMA15	G14	1	0.00197316	+	TMA15	G14	3	0.00256542	+
	TMA15	H02	1	0.00249563	-	TMA15	H02	4	0.107777	+	TMA15	H02	1	0.000764526	+
	TMA15	H03	0	0.0446072	+	TMA15	H03	1	0.00754907	+	TMA15	H03	0	n/a	n/a
	TMA15	H04	1	0.0024666	-	TMA15	H04	1	0.000257533	+	TMA15	H04	1	0.000831947	+
	TMA15	H05	0	0.0222497	+	TMA15	H05	4	0.46729	+	TMA15	H05	3	0.0125	+
	TMA15	H06	0	n/a	n/a	TMA15	H06	4	0.0585678	+	TMA15	H06	0	0.0157322	+
	TMA15	H07	1	0.00538406	+	TMA15	H07	4	n/a	n/a	TMA15	H07	1	0.00250823	+
	TMA15	H08	1	0.000844309	-	TMA15	H08	4	n/a	n/a	TMA15	H08	1	0.000179695	-
	TMA15	H09	1	0.0065445	+	TMA15	H09	1	0.00185414	+	TMA15	H09	1	0.00141044	+
	TMA15	H10	1	0.00021322	-	TMA15	H10	4	0.0509101	+	TMA15	H10	1	0.00067766	+
	TMA15	H11	1	0.00693304	+	TMA15	H11	4	2.52487	+	TMA15	H11	3	0.0656486	+
	TMA15	H12	0	n/a	n/a	TMA15	H12	0	0.00344432	+	TMA15	H12	0	0.00326493	+
	TMA15	H13	0	0.000571102	-	TMA15	H13	4	0.258313	+	TMA15	H13	0	n/a	n/a
	TMA15	H14	4	0.0570269	+	TMA15	H14	4	0.142857	+	TMA15	H14	1	0.0129136	+
	TMA16	A02	1	0.004884	+	TMA16	A02	4	0.0331061	+	TMA16	A02	1	0.00911002	+
	TMA16	A03	1	0.000975134	-	TMA16	A03	1	0.000548847	+	TMA16	A03	1	0.00145068	+
	TMA16	A04	1	0.0012747	-	TMA16	A04	4	0.355102	+	TMA16	A04	1	0.00136687	+
	TMA16	A05	1	0.000655165	-	TMA16	A05	3	0.0129119	+	TMA16	A05	1	0.00204082	+
	TMA16	A06	1	0.000777605	-	TMA16	A06	1	0	-	TMA16	A06	1	0.00168209	+
	TMA16	A07	1	0.00233577	-	TMA16	A07	1	0	-	TMA16	A07	1	0.00867052	+
	TMA16	A08	1	0.00036036	-	TMA16	A08	1	0	-	TMA16	A08	1	0.00354191	+
	TMA16	A09	1	0.000748783	-	TMA16	A09	4	0.062296	+	TMA16	A09	1	0.000508647	+
	TMA16	A10	1	0.00255174	-	TMA16	A10	4	0.00294551	+	TMA16	A10	1	0.00382016	+
	TMA16	A11	1	0.000875944	-	TMA16	A11	1	0	-	TMA16	A11	4	0.391733	+
	TMA16	A12	0	n/a	n/a	TMA16	A12	0	0.00813008	+	TMA16	A12	0	n/a	n/a
	TMA16	A13	0	0.0152493	+	TMA16	A13	3	0.0205607	+	TMA16	A13	1	0.00331725	+
	TMA16	A14	1	0.00065189	-	TMA16	A14	1	0.00541449	+	TMA16	A14	1	0.000328623	-
	TMA16	B02	1	0.00130102	-	TMA16	B02	3	0.00165187	+	TMA16	B02	1	0.00602228	+
	TMA16	B03	1	0.000604961	-	TMA16	B03	1	0	-	TMA16	B03	1	0.000583431	+
	TMA16	B04	1	0.00373764	-	TMA16	B04	2	0.00164745	+	TMA16	B04	1	0.00804323	+
	TMA16	B05	1	n/a	n/a	TMA16	B05	1	0.00140252	+	TMA16	B05	1	n/a	n/a
	TMA16	B06	1	n/a	n/a	TMA16	B06	1	0	-	TMA16	B06	1	0.008	+
	TMA16	B07	1	0.00878426	+	TMA16	B07	1	0.000753296	+	TMA16	B07	1	0.00839552	+
	TMA16	B08	1	0.0115266	+	TMA16	B08	1	0.00359389	+	TMA16	B08	1	0.0169983	+
	TMA16	B09	1	0	-	TMA16	B09	1	0.00115964	+	TMA16	B09	1	0.00160823	+
	TMA16	B10	0	n/a	n/a	TMA16	B10	0	0.000768049	+	TMA16	B10	0	n/a	n/a
	TMA16	B11	1	0.00155015	-	TMA16	B11	1	0	-	TMA16	B11	1	0.000450315	+
	TMA16	B12	1	0.000764526	-	TMA16	B12	4	0.0208065	+	TMA16	B12	1	0.00183352	+
	TMA16	B13	1	0.000175778	-	TMA16	B13	4	1.84955	+	TMA16	B13	1	0.000907606	+
	TMA16	B14	1	0.00388745	-	TMA16	B14	0	n/a	n/a	TMA16	B14	1	0.00567836	+
	TMA16	C02	1	0.0304831	+	TMA16	C02	1	0.0206977	+	TMA16	C02	1	0.0310523	+
	TMA16	C03	1	0.00158228	-	TMA16	C03	4	0.0385965	+	TMA16	C03	2	0.00853859	+
	TMA16	C04	1	0.00699659	+	TMA16	C04	1	0	-	TMA16	C04	1	0.000664562	+
	TMA16	C05	1	0.0049173	+	TMA16	C05	0	n/a	n/a	TMA16	C05	0	n/a	n/a
	TMA16	C06	1	0.000769034	-	TMA16	C06	1	0.00169972	+	TMA16	C06	1	0.0018596	+
	TMA16	C07	1	0.00140056	-	TMA16	C07	1	0	-	TMA16	C07	1	0.00623886	+
	TMA16	C08	1	0.00117343	-	TMA16	C08	1	0.000291886	+	TMA16	C08	1	0.00189502	+
	TMA16	C09	2	0.004329	+	TMA16	C09	4	0.0621698	+	TMA16	C09	1	0.00186716	+
	TMA16	C10	1	0.00388457	-	TMA16	C10	0	0.00184502	+	TMA16	C10	0	0.00537222	+
	TMA16	C11	1	0.00110889	-	TMA16	C11	4	0.243097	+	TMA16	C11	1	0.000813339	+
	TMA16	C12	1	0.0020362	-	TMA16	C12	4	0.0264204	+	TMA16	C12	1	0.00503884	+
	TMA16	C13	1	0.000536673	-	TMA16	C13	4	0.0636347	+	TMA16	C13	1	0.000336927	-
	TMA16	C14	1	0.0113704	+	TMA16	C14	1	0.0186007	+	TMA16	C14	1	0.0192587	+
	TMA16	D02	2	0.00533523	+	TMA16	D02	4	0.141527	+	TMA16	D02	1	0.000171409	-
	TMA16	D03	1	0	-	TMA16	D03	1	0	-	TMA16	D03	1	0.00238095	+
	TMA16	D04	1	0.00201715	-	TMA16	D04	4	0.024	+	TMA16	D04	1	0.00250069	+
	TMA16	D05	1	0.00155107	-	TMA16	D05	3	0.00710564	+	TMA16	D05	1	0	-
	TMA16	D06	1	0.00109238	-	TMA16	D06	1	0	-	TMA16	D06	1	0.000141084	-
	TMA16	D07	1	0.00370096	-	TMA16	D07	0	0.00464286	+	TMA16	D07	0	n/a	n/a
	TMA16	D08	1	0.00511073	+	TMA16	D08	1	0	-	TMA16	D08	0	n/a	n/a
	TMA16	D09	1	0.00130446	-	TMA16	D09	0	0.000621891	+	TMA16	D09	0	0.00492409	+
	TMA16	D10	1	0.00207654	-	TMA16	D10	1	0.00150331	+	TMA16	D10	1	0.00340557	+
	TMA16	D11	1	0.000773994	-	TMA16	D11	1	0.000606244	+	TMA16	D11	1	0.00634518	+
	TMA16	D12	1	0.00163577	-	TMA16	D12	1	0	-	TMA16	D12	1	0.00406174	+
	TMA16	D13	0	0.000577034	-	TMA16	D13	0	0.00227169	+	TMA16	D13	0	0.0099283	+
	TMA16	D14	4	0.0374427	+	TMA16	D14	4	0.108062	+	TMA16	D14	2	0.00446528	+
	TMA16	E02	1	0.00148148	-	TMA16	E02	1	0.000445038	+	TMA16	E02	1	0.00558451	+
	TMA16	E03	1	0.00105168	-	TMA16	E03	1	0.000312744	+	TMA16	E03	1	0.000595415	+
	TMA16	E04	1	0.00242483	-	TMA16	E04	1	0.00661241	+	TMA16	E04	1	0.00159127	+
	TMA16	E05	2	0.0119078	+	TMA16	E05	1	0.000963855	+	TMA16	E05	1	0.0040464	+
	TMA16	E06	1	0.000154895	-	TMA16	E06	3	0.0103646	+	TMA16	E06	1	0.000197824	-
	TMA16	E07	1	0.00116595	-	TMA16	E07	4	0.015544	+	TMA16	E07	1	0.00750988	+
	TMA16	E08	1	0.00508044	+	TMA16	E08	1	0.00101833	+	TMA16	E08	0	0.0106986	+
	TMA16	E09	1	0.000423998	-	TMA16	E09	1	0	-	TMA16	E09	1	0.000195122	-
	TMA16	E10	1	0.00167754	-	TMA16	E10	1	0	-	TMA16	E10	1	0.00049838	+
	TMA16	E11	1	0.00208044	-	TMA16	E11	1	0	-	TMA16	E11	0	0.000434216	-
	TMA16	E12	1	0	-	TMA16	E12	1	0.000220361	-	TMA16	E12	1	0.000984834	+
	TMA16	E13	1	0.00126662	-	TMA16	E13	1	0.00194679	+	TMA16	E13	1	0.00353774	+
	TMA16	E14	2	0.000594106	-	TMA16	E14	1	0	-	TMA16	E14	4	0.0217523	+
	TMA16	F02	3	0.0124419	+	TMA16	F02	4	0.396599	+	TMA16	F02	1	0.000258198	-
	TMA16	F03	1	0.00157109	-	TMA16	F03	1	0.00206044	+	TMA16	F03	1	0.000864865	+
	TMA16	F04	1	0.00435557	+	TMA16	F04	1	0.000220119	-	TMA16	F04	1	0.00120144	+
	TMA16	F05	1	0.00575264	+	TMA16	F05	4	n/a	n/a	TMA16	F05	1	0.00356347	+
	TMA16	F06	1	0.00130039	-	TMA16	F06	1	0.00052521	+	TMA16	F06	1	0.000578035	+
	TMA16	F07	1	0.00487171	+	TMA16	F07	1	0.000371058	+	TMA16	F07	1	0.00245776	+
	TMA16	F08	1	0.000672224	-	TMA16	F08	1	0.000281294	+	TMA16	F08	1	0.00349099	+
	TMA16	F09	1	0.0038176	-	TMA16	F09	1	0.000226091	-	TMA16	F09	1	0.00175483	+
	TMA16	F10	1	0.00211416	-	TMA16	F10	1	0.00101937	+	TMA16	F10	0	n/a	n/a
	TMA16	F11	1	0.00068306	-	TMA16	F11	3	0.00705541	+	TMA16	F11	1	0.00294675	+
	TMA16	F12	1	0.00593702	+	TMA16	F12	3	0.00500208	+	TMA16	F12	1	0.000861326	+
	TMA16	F13	1	0.00224972	-	TMA16	F13	1	0.00181598	+	TMA16	F13	1	0.00729927	+
	TMA16	F14	4	1.79153	+	TMA16	F14	1	0.000271813	+	TMA16	F14	4	0.275318	+
	TMA16	G02	1	0.00101792	-	TMA16	G02	1	0	-	TMA16	G02	1	0.00223422	+
	TMA16	G03	1	0.000359583	-	TMA16	G03	1	0.000287604	+	TMA16	G03	1	0.00321932	+
	TMA16	G04	0	n/a	n/a	TMA16	G04	0	n/a	n/a	TMA16	G04	0	n/a	n/a
	TMA16	G05	1	0.00838415	+	TMA16	G05	1	0	-	TMA16	G05	1	0.0120948	+
	TMA16	G06	1	0.0014319	-	TMA16	G06	1	0	-	TMA16	G06	1	0.00186306	+
	TMA16	G07	1	0.000899442	-	TMA16	G07	4	0.0572347	+	TMA16	G07	0	n/a	n/a
	TMA16	G08	1	0.00521135	+	TMA16	G08	2	0.00719823	+	TMA16	G08	0	0.0300694	+
	TMA16	G09	1	0.0045644	+	TMA16	G09	3	0.00666389	+	TMA16	G09	1	0.0101235	+
	TMA16	G10	2	0.00618739	+	TMA16	G10	3	0.0164398	+	TMA16	G10	1	0.001911	+
	TMA16	G11	4	0.0618694	+	TMA16	G11	4	0.47628	+	TMA16	G11	3	0.0287265	+
	TMA16	G12	1	0.020786	+	TMA16	G12	4	0.0169779	+	TMA16	G12	1	0.00967199	+
	TMA16	G13	1	0.000754148	-	TMA16	G13	1	0.000422833	+	TMA16	G13	1	0.000818163	+
	TMA16	G14	2	0.0221154	+	TMA16	G14	1	0.000253743	+	TMA16	G14	1	0.00755495	+
	TMA16	H02	2	0.0138889	+	TMA16	H02	1	0	-	TMA16	H02	1	0.00415512	+
	TMA16	H03	1	0.000235849	-	TMA16	H03	1	0	-	TMA16	H03	1	0.000473597	+
	TMA16	H04	3	0.0378755	+	TMA16	H04	1	0.000607903	+	TMA16	H04	1	0.00066357	+
	TMA16	H05	1	0.00267082	-	TMA16	H05	1	0	-	TMA16	H05	1	0.00252467	+
	TMA16	H06	1	0.0033393	-	TMA16	H06	1	0	-	TMA16	H06	1	0.00144911	+
	TMA16	H07	1	0.00224316	-	TMA16	H07	4	0.0228461	+	TMA16	H07	4	0.25522	+
	TMA16	H08	2	0.00190779	-	TMA16	H08	4	0.0337608	+	TMA16	H08	1	0.00529821	+
	TMA16	H09	0	0.00802855	+	TMA16	H09	0	0	-	TMA16	H09	0	n/a	n/a
	TMA16	H10	1	0.00302419	-	TMA16	H10	4	0.0746778	+	TMA16	H10	1	0.00591716	+
	TMA16	H11	1	0.00146723	-	TMA16	H11	4	0.141851	+	TMA16	H11	1	0.00236847	+
	TMA16	H12	1	0.0035524	-	TMA16	H12	1	0	-	TMA16	H12	1	0.00421274	+
	TMA16	H13	1	0.00094038	-	TMA16	H13	1	0.000192604	-	TMA16	H13	1	0.00513875	+
	TMA16	H14	4	0.0583986	+	TMA16	H14	4	0.164222	+	TMA16	H14	3	0.0125	+
	TMA17	A02	1	0.0118909	+	TMA17	A02	1	0.00184587	+	TMA17	A02	1	0.0306691	+
	TMA17	A03	1	0.000953971	-	TMA17	A03	1	0.000815162	+	TMA17	A03	0	n/a	n/a
	TMA17	A04	1	0.00087184	-	TMA17	A04	1	0	-	TMA17	A04	4	0.0150043	+
	TMA17	A05	x	x	x	TMA17	A05	x	x	x	TMA17	A05	x	x	x
	TMA17	A06	1	0.00145307	-	TMA17	A06	1	0.00181488	+	TMA17	A06	0	n/a	n/a
	TMA17	A07	x	x	x	TMA17	A07	x	x	x	TMA17	A07	x	x	x
	TMA17	A08	x	x	x	TMA17	A08	x	x	x	TMA17	A08	x	x	x
	TMA17	A09	1	0.000863061	-	TMA17	A09	4	0.123835	+	TMA17	A09	0	0.00485201	+
	TMA17	A10	1	0.00439399	+	TMA17	A10	1	0	-	TMA17	A10	0	n/a	n/a
	TMA17	A11	x	x	x	TMA17	A11	x	x	x	TMA17	A11	x	x	x
	TMA17	A12	x	x	x	TMA17	A12	x	x	x	TMA17	A12	x	x	x
	TMA17	A13	1	0.00198314	-	TMA17	A13	1	0.00227101	+	TMA17	A13	1	0.00190235	+
	TMA17	A14	x	x	x	TMA17	A14	x	x	x	TMA17	A14	x	x	x
	TMA17	B02	1	0.0016632	-	TMA17	B02	0	n/a	n/a	TMA17	B02	1	0.00151745	+
	TMA17	B03	x	x	x	TMA17	B03	x	x	x	TMA17	B03	x	x	x
	TMA17	B04	1	0.00182315	-	TMA17	B04	1	0.00243638	+	TMA17	B04	0	n/a	n/a
	TMA17	B05	1	0.00180478	-	TMA17	B05	1	0	-	TMA17	B05	0	n/a	n/a
	TMA17	B06	0	n/a	n/a	TMA17	B06	4	n/a	n/a	TMA17	B06	0	n/a	n/a
	TMA17	B07	1	0.000208681	-	TMA17	B07	4	0.275029	+	TMA17	B07	0	n/a	n/a
	TMA17	B08	1	0.00533702	+	TMA17	B08	4	1.19251	+	TMA17	B08	4	0.438527	+
	TMA17	B09	1	0.0025181	-	TMA17	B09	4	6.77933	+	TMA17	B09	4	0.422969	+
	TMA17	B10	x	x	x	TMA17	B10	x	x	x	TMA17	B10	x	x	x
	TMA17	B11	1	0.00202899	-	TMA17	B11	1	0.000424088	+	TMA17	B11	1	0.00192308	+
	TMA17	B12	0	n/a	n/a	TMA17	B12	4	0.034386	+	TMA17	B12	0	n/a	n/a
	TMA17	B13	1	0.0117812	+	TMA17	B13	4	0.0947109	+	TMA17	B13	1	0.0100312	+
	TMA17	B14	1	0.000783173	-	TMA17	B14	1	0.000104406	-	TMA17	B14	1	0.00244328	+
	TMA17	C02	1	0.00168472	-	TMA17	C02	1	0.000703895	+	TMA17	C02	0	0.00388889	+
	TMA17	C03	x	x	x	TMA17	C03	x	x	x	TMA17	C03	x	x	x
	TMA17	C04	0	n/a	n/a	TMA17	C04	0	0.00520833	+	TMA17	C04	0	n/a	n/a
	TMA17	C05	x	x	x	TMA17	C05	x	x	x	TMA17	C05	x	x	x
	TMA17	C06	0	n/a	n/a	TMA17	C06	0	n/a	n/a	TMA17	C06	0	n/a	n/a
	TMA17	C07	0	0.0196537	+	TMA17	C07	0	n/a	n/a	TMA17	C07	0	n/a	n/a
	TMA17	C08	3	0.00496439	+	TMA17	C08	3	0.0118224	+	TMA17	C08	0	n/a	n/a
	TMA17	C09	0	n/a	n/a	TMA17	C09	0	n/a	n/a	TMA17	C09	0	n/a	n/a
	TMA17	C10	x	x	x	TMA17	C10	x	x	x	TMA17	C10	x	x	x
	TMA17	C11	1	0.00174429	-	TMA17	C11	2	0.00220157	+	TMA17	C11	1	0.000184536	-
	TMA17	C12	1	0.000932836	-	TMA17	C12	0	n/a	n/a	TMA17	C12	1	0.00293794	+
	TMA17	C13	x	x	x	TMA17	C13	x	x	x	TMA17	C13	x	x	x
	TMA17	C14	x	x	x	TMA17	C14	x	x	x	TMA17	C14	x	x	x
	TMA17	D02	x	x	x	TMA17	D02	x	x	x	TMA17	D02	x	x	x
	TMA17	D03	x	x	x	TMA17	D03	x	x	x	TMA17	D03	x	x	x
	TMA17	D04	x	x	x	TMA17	D04	x	x	x	TMA17	D04	x	x	x
	TMA17	D05	0	n/a	n/a	TMA17	D05	0	n/a	n/a	TMA17	D05	0	0.00629921	+
	TMA17	D06	x	x	x	TMA17	D06	x	x	x	TMA17	D06	x	x	x
	TMA17	D07	0	n/a	n/a	TMA17	D07	0	n/a	n/a	TMA17	D07	0	n/a	n/a
	TMA17	D08	x	x	x	TMA17	D08	x	x	x	TMA17	D08	x	x	x
	TMA17	D09	x	x	x	TMA17	D09	x	x	x	TMA17	D09	x	x	x
	TMA17	D10	x	x	x	TMA17	D10	x	x	x	TMA17	D10	x	x	x
	TMA17	D11	1	0.00031837	-	TMA17	D11	1	0.00142925	+	TMA17	D11	0	n/a	n/a
	TMA17	D12	1	0.0047619	+	TMA17	D12	1	0.000821918	+	TMA17	D12	1	0.00355962	+
	TMA17	D13	1	0.0130422	+	TMA17	D13	0	0.000725163	+	TMA17	D13	3	0.0463626	+
	TMA17	D14	x	x	x	TMA17	D14	x	x	x	TMA17	D14	x	x	x
	TMA17	E02	x	x	x	TMA17	E02	x	x	x	TMA17	E02	x	x	x
	TMA17	E03	4	0.0119395	+	TMA17	E03	4	0.0100619	+	TMA17	E03	4	0.0209396	+
	TMA17	E04	0	0.179801	+	TMA17	E04	0	0.00161812	+	TMA17	E04	0	0.00487541	+
	TMA17	E05	1	0.000185219	-	TMA17	E05	4	0.0101764	+	TMA17	E05	1	0.000443557	+
	TMA17	E06	0	n/a	n/a	TMA17	E06	0	n/a	n/a	TMA17	E06	0	n/a	n/a
	TMA17	E07	x	x	x	TMA17	E07	x	x	x	TMA17	E07	x	x	x
	TMA17	E08	x	x	x	TMA17	E08	x	x	x	TMA17	E08	x	x	x
	TMA17	E09	1	0.00158103	-	TMA17	E09	0	n/a	n/a	TMA17	E09	1	0.00587438	+
	TMA17	E10	x	x	x	TMA17	E10	x	x	x	TMA17	E10	x	x	x
	TMA17	E11	0	n/a	n/a	TMA17	E11	4	1.87116	+	TMA17	E11	0	n/a	n/a
	TMA17	E12	1	0.00361119	-	TMA17	E12	2	0.0176391	+	TMA17	E12	1	0.00211736	+
	TMA17	E13	0	n/a	n/a	TMA17	E13	0	0.000708968	+	TMA17	E13	0	0.0183787	+
	TMA17	E14	4	0.260566	+	TMA17	E14	1	0.0955882	+	TMA17	E14	4	0.11799	+
	TMA17	F02	x	x	x	TMA17	F02	x	x	x	TMA17	F02	x	x	x
	TMA17	F03	1	0.00511876	+	TMA17	F03	4	0.0697368	+	TMA17	F03	1	0.0160651	+
	TMA17	F04	x	x	x	TMA17	F04	x	x	x	TMA17	F04	x	x	x
	TMA17	F05	1	0.00549984	+	TMA17	F05	4	n/a	n/a	TMA17	F05	0	0.023743	+
	TMA17	F06	0	n/a	n/a	TMA17	F06	0	n/a	n/a	TMA17	F06	0	n/a	n/a
	TMA17	F07	x	x	x	TMA17	F07	x	x	x	TMA17	F07	x	x	x
	TMA17	F08	x	x	x	TMA17	F08	x	x	x	TMA17	F08	x	x	x
	TMA17	F09	x	x	x	TMA17	F09	x	x	x	TMA17	F09	x	x	x
	TMA17	F10	1	0.00122063	-	TMA17	F10	4	0.752864	+	TMA17	F10	1	0.00130787	+
	TMA17	F11	x	x	x	TMA17	F11	x	x	x	TMA17	F11	x	x	x
	TMA17	F12	0	0.00115696	-	TMA17	F12	0	n/a	n/a	TMA17	F12	1	0.00147337	+
	TMA17	F13	1	0.00127348	-	TMA17	F13	3	0.00478951	+	TMA17	F13	0	n/a	n/a
	TMA17	F14	3	0.0466284	+	TMA17	F14	1	0.000661959	+	TMA17	F14	4	0.0408943	+
	TMA17	G02	1	0.000602482	-	TMA17	G02	4	0.370034	+	TMA17	G02	1	0.000907794	+
	TMA17	G03	1	0.000969697	-	TMA17	G03	4	0.0566388	+	TMA17	G03	1	0.00110041	+
	TMA17	G04	x	x	x	TMA17	G04	x	x	x	TMA17	G04	x	x	x
	TMA17	G05	1	0.00565398	+	TMA17	G05	4	0.631234	+	TMA17	G05	1	0.010625	+
	TMA17	G06	x	x	x	TMA17	G06	x	x	x	TMA17	G06	x	x	x
	TMA17	G07	1	0.000948227	-	TMA17	G07	4	0.239688	+	TMA17	G07	0	0.00434216	+
	TMA17	G08	x	x	x	TMA17	G08	x	x	x	TMA17	G08	x	x	x
	TMA17	G09	1	0.00206697	-	TMA17	G09	1	0	-	TMA17	G09	1	0.0104046	+
	TMA17	G10	0	0.0062546	+	TMA17	G10	1	0.00118157	+	TMA17	G10	0	0.00476889	+
	TMA17	G11	x	x	x	TMA17	G11	x	x	x	TMA17	G11	x	x	x
	TMA17	G12	1	0.00163358	-	TMA17	G12	1	0.00013344	-	TMA17	G12	0	0.00216323	+
	TMA17	G13	1	0.00139836	-	TMA17	G13	1	0.000170882	-	TMA17	G13	1	0.000361795	-
	TMA17	G14	4	0.0334643	+	TMA17	G14	0	n/a	n/a	TMA17	G14	0	n/a	n/a
	TMA17	H02	x	x	x	TMA17	H02	x	x	x	TMA17	H02	x	x	x
	TMA17	H03	1	0.00015321	-	TMA17	H03	1	0.000344531	+	TMA17	H03	1	0.0268505	+
	TMA17	H04	0	n/a	n/a	TMA17	H04	0	n/a	n/a	TMA17	H04	1	0.00205677	+
	TMA17	H05	x	x	x	TMA17	H05	x	x	x	TMA17	H05	x	x	x
	TMA17	H06	3	n/a	n/a	TMA17	H06	1	0.00723085	+	TMA17	H06	0	n/a	n/a
	TMA17	H07	1	0.0305582	+	TMA17	H07	4	0.222752	+	TMA17	H07	1	0.000492449	+
	TMA17	H08	x	x	x	TMA17	H08	x	x	x	TMA17	H08	x	x	x
	TMA17	H09	1	0.00401606	-	TMA17	H09	1	0.00237427	+	TMA17	H09	1	0.00739056	+
	TMA17	H10	x	x	x	TMA17	H10	x	x	x	TMA17	H10	x	x	x
	TMA17	H11	2	0.00210711	-	TMA17	H11	3	0.0290304	+	TMA17	H11	1	0.00145428	+
	TMA17	H12	2	0.00326469	-	TMA17	H12	1	0.00230681	+	TMA17	H12	1	0.00487673	+
	TMA17	H13	1	0.00124185	-	TMA17	H13	2	0.000538068	+	TMA17	H13	1	0.000363372	-
	TMA17	H14	4	0.798683	+	TMA17	H14	4	0.114071	+	TMA17	H14	4	0.0548315	+
	TMA18	A02	1	0.00381541	-	TMA18	A02	4	0.00331513	+	TMA18	A02	1	0.000728996	+
	TMA18	A03	1	0.00788719	+	TMA18	A03	1	0.000241488	-	TMA18	A03	1	0.00272953	+
	TMA18	A04	1	0.00188917	-	TMA18	A04	1	0.000565611	+	TMA18	A04	1	0.000567537	+
	TMA18	A05	1	0.00127975	-	TMA18	A05	1	0.000490076	+	TMA18	A05	1	0.000443164	+
	TMA18	A06	1	0.00140562	-	TMA18	A06	2	0.00314399	+	TMA18	A06	1	0.000810209	+
	TMA18	A07	1	0.00236493	-	TMA18	A07	1	0.000391619	+	TMA18	A07	1	0.000336191	-
	TMA18	A08	1	0.00864198	+	TMA18	A08	4	1.75362	+	TMA18	A08	0	n/a	n/a
	TMA18	A09	1	0.000343466	-	TMA18	A09	3	0.00713811	+	TMA18	A09	0	n/a	n/a
	TMA18	A10	1	0.00285714	-	TMA18	A10	3	0.0120668	+	TMA18	A10	1	0.0053012	+
	TMA18	A11	0	0.0104167	+	TMA18	A11	0	0.0026687	+	TMA18	A11	0	0.015444	+
	TMA18	A12	1	0.00625652	+	TMA18	A12	1	0.000485201	+	TMA18	A12	1	0.0128154	+
	TMA18	A13	1	0.00343558	-	TMA18	A13	3	0.00568603	+	TMA18	A13	1	0.00212917	+
	TMA18	A14	1	0.000625782	-	TMA18	A14	3	0.0183308	+	TMA18	A14	0	0.00501612	+
	TMA18	B02	1	0.00731822	+	TMA18	B02	1	0.00432692	+	TMA18	B02	1	0.00251762	+
	TMA18	B03	1	0.000651551	-	TMA18	B03	4	5.4859	+	TMA18	B03	1	0.00076599	+
	TMA18	B04	1	0.00095223	-	TMA18	B04	3	0.0162891	+	TMA18	B04	1	0.00114754	+
	TMA18	B05	1	0.000308833	-	TMA18	B05	1	0.000575871	+	TMA18	B05	1	0.00171086	+
	TMA18	B06	0	0.0217014	+	TMA18	B06	1	0.00101963	+	TMA18	B06	1	0.00366122	+
	TMA18	B07	0	0.00698439	+	TMA18	B07	3	0.019657	+	TMA18	B07	0	0.0021254	+
	TMA18	B08	0	0.00698138	+	TMA18	B08	1	0.00063762	+	TMA18	B08	1	0.00689465	+
	TMA18	B09	0	0.00897227	+	TMA18	B09	1	0	-	TMA18	B09	0	n/a	n/a
	TMA18	B10	3	0.0118644	+	TMA18	B10	3	0.018737	+	TMA18	B10	1	0.0106525	+
	TMA18	B11	1	0.00661278	+	TMA18	B11	4	0.349558	+	TMA18	B11	0	n/a	n/a
	TMA18	B12	3	0.303732	+	TMA18	B12	1	n/a	n/a	TMA18	B12	0	n/a	n/a
	TMA18	B13	1	0	-	TMA18	B13	3	0.0382022	+	TMA18	B13	1	0.000449438	+
	TMA18	B14	1	0.000352361	-	TMA18	B14	2	0.00124108	+	TMA18	B14	1	0.000544366	+
	TMA18	C02	1	0.0114398	+	TMA18	C02	0	0.146079	+	TMA18	C02	1	0.00142288	+
	TMA18	C03	1	0.00227388	-	TMA18	C03	4	0.359925	+	TMA18	C03	1	0.00239981	+
	TMA18	C04	1	0.00104384	-	TMA18	C04	0	0.000770119	+	TMA18	C04	1	0.00316233	+
	TMA18	C05	4	0.304791	+	TMA18	C05	4	0.213366	+	TMA18	C05	4	0.0365932	+
	TMA18	C06	0	0.00519866	+	TMA18	C06	0	0.000813449	+	TMA18	C06	1	0.00179257	+
	TMA18	C07	0	0.00509165	+	TMA18	C07	1	0.000897129	+	TMA18	C07	0	n/a	n/a
	TMA18	C08	1	0.000363438	-	TMA18	C08	4	0.955988	+	TMA18	C08	4	0.0679048	+
	TMA18	C09	0	0.00872455	+	TMA18	C09	1	0	-	TMA18	C09	0	0.00397501	+
	TMA18	C10	0	0.022792	+	TMA18	C10	0	0.0014218	+	TMA18	C10	0	0.00419507	+
	TMA18	C11	0	0.0801762	+	TMA18	C11	0	0.00275786	+	TMA18	C11	0	0.0110318	+
	TMA18	C12	1	0.0004649	-	TMA18	C12	1	0.00773481	+	TMA18	C12	1	0.00736739	+
	TMA18	C13	1	0.00771539	+	TMA18	C13	4	0.618448	+	TMA18	C13	1	0.00694244	+
	TMA18	C14	1	0.186965	+	TMA18	C14	1	0.000643087	+	TMA18	C14	1	0.000607903	+
	TMA18	D02	1	0.00303582	-	TMA18	D02	1	0.000654879	+	TMA18	D02	1	0	-
	TMA18	D03	1	0.00570228	+	TMA18	D03	1	0.00132626	+	TMA18	D03	1	0.00768793	+
	TMA18	D04	1	0.000362779	-	TMA18	D04	3	0.0264088	+	TMA18	D04	1	0.000174064	-
	TMA18	D05	1	0.00482315	+	TMA18	D05	1	0.00170068	+	TMA18	D05	1	0.00721709	+
	TMA18	D06	0	0.00164204	-	TMA18	D06	1	0	-	TMA18	D06	0	n/a	n/a
	TMA18	D07	1	0.00043735	-	TMA18	D07	3	0.0104702	+	TMA18	D07	0	0.00326112	+
	TMA18	D08	1	0.00505051	+	TMA18	D08	1	0.00284819	+	TMA18	D08	1	0.00423083	+
	TMA18	D09	1	0.000359712	-	TMA18	D09	1	0.00119296	+	TMA18	D09	1	0.00119531	+
	TMA18	D10	0	n/a	n/a	TMA18	D10	0	0.00337838	+	TMA18	D10	0	n/a	n/a
	TMA18	D11	1	n/a	n/a	TMA18	D11	0	0.0176577	+	TMA18	D11	1	0.00410397	+
	TMA18	D12	1	0.00112378	-	TMA18	D12	1	0.000172028	-	TMA18	D12	1	0.000665004	+
	TMA18	D13	1	0.00448878	+	TMA18	D13	4	0.0901042	+	TMA18	D13	1	0.0105968	+
	TMA18	D14	1	0.00110375	-	TMA18	D14	0	n/a	n/a	TMA18	D14	1	0.00187617	+
	TMA18	E02	1	0.0230088	+	TMA18	E02	1	0	-	TMA18	E02	1	0.00493016	+
	TMA18	E03	0	0.0416157	+	TMA18	E03	0	n/a	n/a	TMA18	E03	0	n/a	n/a
	TMA18	E04	1	0.00158667	-	TMA18	E04	0	0.0125162	+	TMA18	E04	1	0.00133645	+
	TMA18	E05	1	0.000904159	-	TMA18	E05	1	0.00132626	+	TMA18	E05	1	0.00222387	+
	TMA18	E06	1	0.00158983	-	TMA18	E06	4	4.74419	+	TMA18	E06	1	0.00101071	+
	TMA18	E07	1	0.00255179	-	TMA18	E07	1	0.000873871	+	TMA18	E07	1	0.00225361	+
	TMA18	E08	1	0.00129266	-	TMA18	E08	4	0.0832856	+	TMA18	E08	1	0.000498132	+
	TMA18	E09	1	0.000732332	-	TMA18	E09	4	0.0380386	+	TMA18	E09	0	0.00216076	+
	TMA18	E10	0	n/a	n/a	TMA18	E10	0	0.00297915	+	TMA18	E10	0	0.0172414	+
	TMA18	E11	3	0.010352	+	TMA18	E11	3	0.415157	+	TMA18	E11	1	0.00280741	+
	TMA18	E12	1	0.0011744	-	TMA18	E12	3	n/a	n/a	TMA18	E12	1	0	-
	TMA18	E13	1	0.000922297	-	TMA18	E13	4	0.248609	+	TMA18	E13	1	n/a	n/a
	TMA18	E14	4	1.41546	+	TMA18	E14	2	0.0130495	+	TMA18	E14	4	0.0873894	+
	TMA18	F02	4	0.0829129	+	TMA18	F02	3	n/a	n/a	TMA18	F02	3	0.0222348	+
	TMA18	F03	2	0.00676165	+	TMA18	F03	1	0.000227946	-	TMA18	F03	1	0.00113456	+
	TMA18	F04	1	0.000475172	-	TMA18	F04	4	0.151788	+	TMA18	F04	1	0.000436015	+
	TMA18	F05	1	0.00280461	-	TMA18	F05	1	0.000701754	+	TMA18	F05	1	0.00262209	+
	TMA18	F06	1	0.00127173	-	TMA18	F06	2	0.0054535	+	TMA18	F06	1	0.000602591	+
	TMA18	F07	1	0.000176616	-	TMA18	F07	4	0.113224	+	TMA18	F07	1	0.000157208	-
	TMA18	F08	1	0.000759878	-	TMA18	F08	3	n/a	n/a	TMA18	F08	1	0.000165755	-
	TMA18	F09	1	0.00229797	-	TMA18	F09	4	0.0498897	+	TMA18	F09	1	0.000955338	+
	TMA18	F10	1	0.0615001	+	TMA18	F10	3	0.094969	+	TMA18	F10	1	0.0488305	+
	TMA18	F11	1	0.00381243	-	TMA18	F11	4	0.286715	+	TMA18	F11	1	0.0023825	+
	TMA18	F12	1	0.000899011	-	TMA18	F12	4	0.0772402	+	TMA18	F12	1	0.000480538	+
	TMA18	F13	1	0.000945403	-	TMA18	F13	3	0.0375743	+	TMA18	F13	1	0.00671892	+
	TMA18	F14	3	0.165777	+	TMA18	F14	1	0.000296077	+	TMA18	F14	4	0.941283	+
	TMA18	G02	1	0.00639449	+	TMA18	G02	1	0.000943841	+	TMA18	G02	1	0.00196464	+
	TMA18	G03	1	0.000913868	-	TMA18	G03	4	0.144477	+	TMA18	G03	1	0.00671432	+
	TMA18	G04	1	0.00455235	+	TMA18	G04	4	0.0513771	+	TMA18	G04	1	0.00254638	+
	TMA18	G05	1	0.000700182	-	TMA18	G05	1	0.000304971	+	TMA18	G05	1	0	-
	TMA18	G06	1	0.00198768	-	TMA18	G06	3	0.0116134	+	TMA18	G06	1	0.00074474	+
	TMA18	G07	1	0.000733138	-	TMA18	G07	4	0.418175	+	TMA18	G07	1	0	-
	TMA18	G08	1	0.000578815	-	TMA18	G08	3	0.0055371	+	TMA18	G08	0	n/a	n/a
	TMA18	G09	1	0.00266075	-	TMA18	G09	1	0.000359195	+	TMA18	G09	1	0.00188561	+
	TMA18	G10	1	n/a	n/a	TMA18	G10	1	0.003003	+	TMA18	G10	1	0.00476644	+
	TMA18	G11	0	0.0325685	+	TMA18	G11	0	0.00189394	+	TMA18	G11	0	0.00480769	+
	TMA18	G12	1	0.00317586	-	TMA18	G12	4	0.217298	+	TMA18	G12	1	0.00819992	+
	TMA18	G13	4	n/a	n/a	TMA18	G13	4	0.043452	+	TMA18	G13	1	0.0017982	+
	TMA18	G14	4	0.0271474	+	TMA18	G14	4	0.0883213	+	TMA18	G14	3	0.00204682	+
	TMA18	H02	1	0.00103993	-	TMA18	H02	1	0.00164103	+	TMA18	H02	1	0.000604717	+
	TMA18	H03	1	0.00131105	-	TMA18	H03	1	0.000371058	+	TMA18	H03	1	0.000593648	+
	TMA18	H04	1	0	-	TMA18	H04	4	0.232352	+	TMA18	H04	1	0.0017445	+
	TMA18	H05	1	0.00230511	-	TMA18	H05	3	0.0549424	+	TMA18	H05	1	0.00127616	+
	TMA18	H06	1	0.00141945	-	TMA18	H06	4	0.0806297	+	TMA18	H06	1	0.000176274	-
	TMA18	H07	1	0.00889193	+	TMA18	H07	4	0.364082	+	TMA18	H07	1	0.00783476	+
	TMA18	H08	0	n/a	n/a	TMA18	H08	0	0.00344531	+	TMA18	H08	1	0.00639659	+
	TMA18	H09	1	0.00196928	-	TMA18	H09	1	0.00225428	+	TMA18	H09	0	n/a	n/a
	TMA18	H10	1	0	-	TMA18	H10	3	0.0202669	+	TMA18	H10	1	0.000471921	+
	TMA18	H11	1	0.000483014	-	TMA18	H11	4	1.30376	+	TMA18	H11	1	0.00181653	+
	TMA18	H12	1	0.000484379	-	TMA18	H12	3	0.00852424	+	TMA18	H12	1	0.00208442	+
	TMA18	H13	1	0.00019558	-	TMA18	H13	3	0.0206612	+	TMA18	H13	1	0.00299483	+
	TMA18	H14	4	0.0190736	+	TMA18	H14	4	0.0771004	+	TMA18	H14	1	0.00207206	+
	TMA19	A02	x	x	x	TMA19	A02	x	x	x	TMA19	A02	x	x	x
	TMA19	A03	x	x	x	TMA19	A03	x	x	x	TMA19	A03	x	x	x
	TMA19	A04	x	x	x	TMA19	A04	x	x	x	TMA19	A04	x	x	x
	TMA19	A05	1	0.00199658	-	TMA19	A05	3	0.018883	+	TMA19	A05	1	0.00200861	+
	TMA19	A06	1	0.000424178	-	TMA19	A06	4	0.102666	+	TMA19	A06	1	0.00081483	+
	TMA19	A07	x	x	x	TMA19	A07	x	x	x	TMA19	A07	x	x	x
	TMA19	A08	x	x	x	TMA19	A08	x	x	x	TMA19	A08	x	x	x
	TMA19	A09	x	x	x	TMA19	A09	x	x	x	TMA19	A09	x	x	x
	TMA19	A10	1	0.00458937	+	TMA19	A10	1	0.00121556	+	TMA19	A10	1	0.00019976	-
	TMA19	A11	0	n/a	n/a	TMA19	A11	4	n/a	n/a	TMA19	A11	1	n/a	n/a
	TMA19	A12	x	x	x	TMA19	A12	x	x	x	TMA19	A12	x	x	x
	TMA19	A13	4	0.00844436	+	TMA19	A13	3	0.000166583	-	TMA19	A13	1	0.00282714	+
	TMA19	A14	x	x	x	TMA19	A14	x	x	x	TMA19	A14	x	x	x
	TMA19	B02	x	x	x	TMA19	B02	x	x	x	TMA19	B02	x	x	x
	TMA19	B03	x	x	x	TMA19	B03	x	x	x	TMA19	B03	x	x	x
	TMA19	B04	1	0.000617475	-	TMA19	B04	1	0.00091683	+	TMA19	B04	1	0.000153139	-
	TMA19	B05	1	0.00403226	-	TMA19	B05	1	0.0170269	+	TMA19	B05	0	0.00728477	+
	TMA19	B06	1	0.00131363	-	TMA19	B06	4	0.114105	+	TMA19	B06	1	0.000616713	+
	TMA19	B07	x	x	x	TMA19	B07	x	x	x	TMA19	B07	x	x	x
	TMA19	B08	x	x	x	TMA19	B08	x	x	x	TMA19	B08	x	x	x
	TMA19	B09	x	x	x	TMA19	B09	x	x	x	TMA19	B09	x	x	x
	TMA19	B10	x	x	x	TMA19	B10	x	x	x	TMA19	B10	x	x	x
	TMA19	B11	x	x	x	TMA19	B11	x	x	x	TMA19	B11	x	x	x
	TMA19	B12	1	0.000574273	-	TMA19	B12	4	0.082856	+	TMA19	B12	1	0.000588813	+
	TMA19	B13	0	0.00184259	-	TMA19	B13	1	n/a	n/a	TMA19	B13	1	0.000226296	-
	TMA19	B14	1	0.000748316	-	TMA19	B14	4	0.109416	+	TMA19	B14	1	0.00184417	+
	TMA19	C02	1	0.00386598	-	TMA19	C02	4	0.276356	+	TMA19	C02	1	0.0040783	+
	TMA19	C03	x	x	x	TMA19	C03	x	x	x	TMA19	C03	x	x	x
	TMA19	C04	1	0.00365147	-	TMA19	C04	4	0.0398085	+	TMA19	C04	1	0.000132679	-
	TMA19	C05	1	n/a	n/a	TMA19	C05	1	0	-	TMA19	C05	1	0.0228659	+
	TMA19	C06	1	0.00141988	-	TMA19	C06	3	0.0208027	+	TMA19	C06	1	0.00478469	+
	TMA19	C07	x	x	x	TMA19	C07	x	x	x	TMA19	C07	x	x	x
	TMA19	C08	x	x	x	TMA19	C08	x	x	x	TMA19	C08	x	x	x
	TMA19	C09	x	x	x	TMA19	C09	x	x	x	TMA19	C09	x	x	x
	TMA19	C10	1	0.000616903	-	TMA19	C10	1	0.000833797	+	TMA19	C10	1	0.00375352	+
	TMA19	C11	1	0.00045683	-	TMA19	C11	4	0.0843401	+	TMA19	C11	1	0.000230947	-
	TMA19	C12	1	0.000321337	-	TMA19	C12	4	0.0023084	+	TMA19	C12	1	0	-
	TMA19	C13	2	0.00335852	-	TMA19	C13	3	0.0093534	+	TMA19	C13	1	0.00626398	+
	TMA19	C14	x	x	x	TMA19	C14	x	x	x	TMA19	C14	x	x	x
	TMA19	D02	x	x	x	TMA19	D02	x	x	x	TMA19	D02	x	x	x
	TMA19	D03	0	n/a	n/a	TMA19	D03	0	n/a	n/a	TMA19	D03	0	0.00710339	+
	TMA19	D04	x	x	x	TMA19	D04	x	x	x	TMA19	D04	x	x	x
	TMA19	D05	1	0.00065368	-	TMA19	D05	3	0.00339965	+	TMA19	D05	1	0.000610128	+
	TMA19	D06	1	0.00788177	+	TMA19	D06	1	0.000839631	+	TMA19	D06	1	0.0022618	+
	TMA19	D07	3	0.00331651	-	TMA19	D07	1	0.000857265	+	TMA19	D07	1	0.00154018	+
	TMA19	D08	x	x	x	TMA19	D08	x	x	x	TMA19	D08	x	x	x
	TMA19	D09	x	x	x	TMA19	D09	x	x	x	TMA19	D09	x	x	x
	TMA19	D10	1	0.000919118	-	TMA19	D10	1	0	-	TMA19	D10	1	0.000806614	+
	TMA19	D11	1	0.000745156	-	TMA19	D11	3	0.006917	+	TMA19	D11	1	0.00285307	+
	TMA19	D12	x	x	x	TMA19	D12	x	x	x	TMA19	D12	x	x	x
	TMA19	D13	x	x	x	TMA19	D13	x	x	x	TMA19	D13	x	x	x
	TMA19	D14	x	x	x	TMA19	D14	x	x	x	TMA19	D14	x	x	x
	TMA19	E02	x	x	x	TMA19	E02	x	x	x	TMA19	E02	x	x	x
	TMA19	E03	x	x	x	TMA19	E03	x	x	x	TMA19	E03	x	x	x
	TMA19	E04	1	0.00172447	-	TMA19	E04	3	0.00223668	+	TMA19	E04	1	0.00295036	+
	TMA19	E05	1	0	-	TMA19	E05	3	0.0162657	+	TMA19	E05	1	0.000313087	-
	TMA19	E06	x	x	x	TMA19	E06	x	x	x	TMA19	E06	x	x	x
	TMA19	E07	1	0.00503018	+	TMA19	E07	1	n/a	n/a	TMA19	E07	1	0.0026053	+
	TMA19	E08	x	x	x	TMA19	E08	x	x	x	TMA19	E08	x	x	x
	TMA19	E09	1	0	-	TMA19	E09	2	0.00278324	+	TMA19	E09	1	0.000365831	-
	TMA19	E10	1	0.00201207	-	TMA19	E10	1	0.00185787	+	TMA19	E10	1	0.0010644	+
	TMA19	E11	1	0.0015358	-	TMA19	E11	4	0.109609	+	TMA19	E11	1	0.000796813	+
	TMA19	E12	1	0	-	TMA19	E12	1	0.00140318	+	TMA19	E12	1	0.00047619	+
	TMA19	E13	1	0.00380662	-	TMA19	E13	1	0.00165955	+	TMA19	E13	1	0.00115629	+
	TMA19	E14	4	0.265345	+	TMA19	E14	1	0.0108192	+	TMA19	E14	4	0.0674673	+
	TMA19	F02	x	x	x	TMA19	F02	x	x	x	TMA19	F02	x	x	x
	TMA19	F03	1	0.00643196	+	TMA19	F03	0	0.00584795	+	TMA19	F03	1	0.0124644	+
	TMA19	F04	2	0.0151376	+	TMA19	F04	3	0.110923	+	TMA19	F04	1	0.00707026	+
	TMA19	F05	1	0.00140449	-	TMA19	F05	3	0.00184026	+	TMA19	F05	1	0.000644953	+
	TMA19	F06	x	x	x	TMA19	F06	x	x	x	TMA19	F06	x	x	x
	TMA19	F07	1	0.00127877	-	TMA19	F07	2	0.0125574	+	TMA19	F07	1	0	-
	TMA19	F08	1	0.00161117	-	TMA19	F08	1	0.00110865	+	TMA19	F08	1	0.000481696	+
	TMA19	F09	1	0.00208189	-	TMA19	F09	1	0.00133378	+	TMA19	F09	1	0.00085592	+
	TMA19	F10	x	x	x	TMA19	F10	x	x	x	TMA19	F10	x	x	x
	TMA19	F11	1	0.00056743	-	TMA19	F11	4	0.417044	+	TMA19	F11	1	0	-
	TMA19	F12	1	0.00127065	-	TMA19	F12	4	0.257463	+	TMA19	F12	1	0.00234131	+
	TMA19	F13	4	0.206174	+	TMA19	F13	1	0.00108079	+	TMA19	F13	1	0.00543848	+
	TMA19	F14	4	0.0160545	+	TMA19	F14	4	0.00570776	+	TMA19	F14	4	0.157198	+
	TMA19	G02	x	x	x	TMA19	G02	x	x	x	TMA19	G02	x	x	x
	TMA19	G03	x	x	x	TMA19	G03	x	x	x	TMA19	G03	x	x	x
	TMA19	G04	x	x	x	TMA19	G04	x	x	x	TMA19	G04	x	x	x
	TMA19	G05	0	0.00578871	+	TMA19	G05	0	0.00142248	+	TMA19	G05	0	n/a	n/a
	TMA19	G06	1	0.0029824	-	TMA19	G06	4	0.0606139	+	TMA19	G06	1	0.00104466	+
	TMA19	G07	4	0.356044	+	TMA19	G07	3	0.0157839	+	TMA19	G07	1	0.00169319	+
	TMA19	G08	1	0	-	TMA19	G08	3	0.00931414	+	TMA19	G08	1	0.000417711	-
	TMA19	G09	4	0.0328341	+	TMA19	G09	4	0.0336329	+	TMA19	G09	2	0.00765892	+
	TMA19	G10	1	0.00931677	+	TMA19	G10	1	0.0014637	+	TMA19	G10	1	0.00328767	+
	TMA19	G11	x	x	x	TMA19	G11	x	x	x	TMA19	G11	x	x	x
	TMA19	G12	x	x	x	TMA19	G12	x	x	x	TMA19	G12	x	x	x
	TMA19	G13	x	x	x	TMA19	G13	x	x	x	TMA19	G13	x	x	x
	TMA19	G14	4	0.0263158	+	TMA19	G14	4	0.0833996	+	TMA19	G14	3	0.0029582	+
	TMA19	H02	1	0.00200642	-	TMA19	H02	3	0.0135849	+	TMA19	H02	1	0.000660211	+
	TMA19	H03	x	x	x	TMA19	H03	x	x	x	TMA19	H03	x	x	x
	TMA19	H04	x	x	x	TMA19	H04	x	x	x	TMA19	H04	x	x	x
	TMA19	H05	x	x	x	TMA19	H05	x	x	x	TMA19	H05	x	x	x
	TMA19	H06	x	x	x	TMA19	H06	x	x	x	TMA19	H06	x	x	x
	TMA19	H07	0	0.00562948	+	TMA19	H07	0	0.00100402	+	TMA19	H07	1	0.00707155	+
	TMA19	H08	x	x	x	TMA19	H08	x	x	x	TMA19	H08	x	x	x
	TMA19	H09	x	x	x	TMA19	H09	x	x	x	TMA19	H09	x	x	x
	TMA19	H10	x	x	x	TMA19	H10	x	x	x	TMA19	H10	x	x	x
	TMA19	H11	x	x	x	TMA19	H11	x	x	x	TMA19	H11	x	x	x
	TMA19	H12	x	x	x	TMA19	H12	x	x	x	TMA19	H12	x	x	x
	TMA19	H13	x	x	x	TMA19	H13	x	x	x	TMA19	H13	x	x	x
	TMA19	H14	4	0.175677	+	TMA19	H14	4	0.0423045	+	TMA19	H14	3	0.0104783	+
	TMA20	A02	1	0.000901307	-	TMA20	A02	1	0.00198719	+	TMA20	A02	1	0.00358852	+
	TMA20	A03	3	0.0194869	+	TMA20	A03	1	0.00167544	+	TMA20	A03	3	0.0143223	+
	TMA20	A04	1	0	-	TMA20	A04	3	0.0114245	+	TMA20	A04	1	0.000178731	-
	TMA20	A05	1	0.00340492	-	TMA20	A05	4	0.138408	+	TMA20	A05	1	0.00294118	+
	TMA20	A06	x	x	x	TMA20	A06	x	x	x	TMA20	A06	x	x	x
	TMA20	A07	2	0.0751534	+	TMA20	A07	1	0.000551876	+	TMA20	A07	1	0.004002	+
	TMA20	A08	x	x	x	TMA20	A08	x	x	x	TMA20	A08	x	x	x
	TMA20	A09	x	x	x	TMA20	A09	x	x	x	TMA20	A09	x	x	x
	TMA20	A10	1	0.00489446	+	TMA20	A10	2	0.0100446	+	TMA20	A10	1	0.00100134	+
	TMA20	A11	1	0.0026295	-	TMA20	A11	1	0.00974756	+	TMA20	A11	1	0.00427693	+
	TMA20	A12	4	0.0451358	+	TMA20	A12	1	0.0048288	+	TMA20	A12	1	0.00862069	+
	TMA20	A13	1	0.0171317	+	TMA20	A13	4	0.0435967	+	TMA20	A13	1	0.018624	+
	TMA20	A14	x	x	x	TMA20	A14	x	x	x	TMA20	A14	x	x	x
	TMA20	B02	1	0.00667445	+	TMA20	B02	4	0.883842	+	TMA20	B02	1	0.00725263	+
	TMA20	B03	0	0.0418305	+	TMA20	B03	0	0.00449186	+	TMA20	B03	0	0.00625279	+
	TMA20	B04	x	x	x	TMA20	B04	x	x	x	TMA20	B04	x	x	x
	TMA20	B05	3	0.0517203	+	TMA20	B05	4	0.661521	+	TMA20	B05	1	0.00799663	+
	TMA20	B06	4	0.00905524	+	TMA20	B06	1	0	-	TMA20	B06	1	0.00246508	+
	TMA20	B07	1	0.0066568	+	TMA20	B07	1	0.00075358	+	TMA20	B07	1	n/a	n/a
	TMA20	B08	x	x	x	TMA20	B08	x	x	x	TMA20	B08	x	x	x
	TMA20	B09	1	0.000420109	-	TMA20	B09	4	0.0453168	+	TMA20	B09	1	0.000637105	+
[truncated: 187 more rows]
