# Supplementary material for: CD301 and LSECtin glycan-binding receptors of innate immune cells serve as prognostic markers and potential predictors of immune response in breast cancer subtypes
Source: Glycobiology. 2024 Jan 11;34(3):cwae003. doi: 10.1093/glycob/cwae003 (PMC10987291; doi:10.1093/glycob/cwae003)
Supplement: Supplementary_Table_IV_cwae003 [file supplementary_table_iv_cwae003.xlsx]

## Sheet: CLEC10A
cluster (myeloid cells)	cell number	expression TNBC	expression ER/HER2	avg_log2FC	p_val	p_val_adj	pct.TNBC	pct. ER/HER2	Chisq.
Myeloid_c10_Macrophage_1_EGR1	2150	0.813365	0.582437	0.196521	5.74252e-09	0.000148938	0.299	0.178	2.42822e-09
Myeloid_c2_LAM2_APOE	1126	0.871386	0.718876	0.122642	7.69362e-06	0.199542	0.292	0.159	6.09249e-06
Myeloid_c1_LAM1_FABP5	2122	0.369387	0.281475	0.0957249	0.000836435	1	0.154	0.1	0.0008541
Myeloid_c12_Monocyte_1_IL1B	1339	2.15425	2.19447	-0.0182756	0.152047	1	0.495	0.427	0.0229885
Myeloid_c4_DCs_pDC_IRF7	331	0.141413	0	0.190821	0.0273787	1	0.03	0	0.0781442
Myeloid_c9_Macrophage_2_CXCL10	505	1.00415	0.901904	0.075545	0.0866503	1	0.372	0.284	0.104741
Myeloid_c8_Monocyte_2_S100A9	935	1.12726	1.32936	-0.130939	0.368037	1	0.309	0.263	0.19571
Myeloid_c11_cDC2_CD1C	337	4.22972	4.96094	-0.188805	0.102232	1	0.671	0.733	0.26075
Myeloid_c7_Monocyte_3_FCGR3A	54	0	0.145525	-0.196009	0.247389	1	0	0.062	0.644309
Myeloid_c0_DC_LAMP3	131	0.71632	0.409232	0.284409	0.537876	1	0.172	0.127	0.655693
Cycling_Myeloid	463	0.477713	0.547334	-0.0664185	0.768472	1	0.237	0.224	0.880279
Myeloid_c3_cDC1_CLEC9A	156	0.00658303	0.016138	-0.0136302	0.598076	1	0.014	0.026	1
Myeloid_c5_Macrophage_3_SIGLEC1	26	0.366403	na	na	na	na	na	na	na
toital number of myeloid cells	9675
cell number	number of cells analyzed by single cell RNAseq
expression	relative levels of mean expression of CLEC10A in myeloid cells of ER+/HER2+ breast cancer cells and TNBC
avg_log2FC	difference in expression levels between TNBC and ER+/HER2+
p_val / p_val_adj	p-values corresponding to avg_log2FC
pct.TNBC	fraction of cells expressing CLEC10A in TNBC
pct. ER/HER2	fraction of cells expressing CLEC10A in ER+/HER2+ breast cancer
Chisq.	Chisquare test on cell number (TNBC+ER/HER2+ X CLEC10A_pos+CLEC10A_neg)

## Sheet: CLEC4G
cluster (myeloid cells)	cell number	expression	pct
Myeloid_c10_Macrophage_1_EGR1	2150	0.202022	0.0767442
Myeloid_c2_LAM2_APOE	1126	0.0915582	0.0550622
Cycling_Myeloid	463	0.0810327	0.0410367
Myeloid_c5_Macrophage_3_SIGLEC1	26	0.0915533	0.0384615
Myeloid_c1_LAM1_FABP5	2122	0.065721	0.0339303
Myeloid_c9_Macrophage_2_CXCL10	505	0.0471198	0.029703
Myeloid_c7_Monocyte_3_FCGR3A	54	0.0529252	0.0185185
Myeloid_c12_Monocyte_1_IL1B	1339	0.0188165	0.0134429
Myeloid_c8_Monocyte_2_S100A9	935	0.0275189	0.0117647
Myeloid_c0_DC_LAMP3	131	0.022597	0.00763359
Myeloid_c4_DCs_pDC_IRF7	331	0.00289659	0.00302115
Myeloid_c11_cDC2_CD1C	337	0.00335276	0.00296736
Myeloid_c3_cDC1_CLEC9A	156	0	0
toital number of myeloid cells	9675
cell number	number of cells analyzed by single cell RNAseq
expression	relative levels of mean expression of CLEC4G in myeloid cells of breast cancer cells (all subtypes)
pct	fraction of cells expressing CLEC4G
